# Supplementary material for: Macromolecular crowding and decellularization method increase the growth factor binding potential of cell-secreted extracellular matrices
Source: Front Bioeng Biotechnol. 2023 Jan 23;11:1091157. doi: 10.3389/fbioe.2023.1091157 (PMC9899907; doi:10.3389/fbioe.2023.1091157)
Supplement: Supplementary file 1 [file Table1.XLSX]

## Sheet: Proteins
Supplementary Table S1. Decellularized ECM composition is influenced by MMC and decellularization method. Mass spectrometry was performed on equal protein quantities, providing the following raw data in spectral counts (SpC). Scaled data (not shown), obtained by multiplying by a factor of 5.86, accounts for differences in total protein obtained after collection. Scaling factor was determined by B…
			MMC dECM	dECM
Identified Proteins (1058)	Accession Number	Molecular Weight	60580 SpC	60581 SpC
Collagen alpha-1(I) chain OS=Homo sapiens OX=9606 GN=COL1A1 PE=1 SV=5	sp|P02452|CO1A1_HUMAN	139 kDa	1079	1660
Collagen alpha-3(VI) chain OS=Homo sapiens OX=9606 GN=COL6A3 PE=1 SV=5	sp|P12111|CO6A3_HUMAN	344 kDa	723	1492
Collagen alpha-2(I) chain OS=Homo sapiens OX=9606 GN=COL1A2 PE=1 SV=7	sp|P08123|CO1A2_HUMAN	129 kDa	751	1188
Myosin-9 OS=Homo sapiens OX=9606 GN=MYH9 PE=1 SV=4	sp|P35579|MYH9_HUMAN	227 kDa	573	1060
Actin, cytoplasmic 2 OS=Homo sapiens OX=9606 GN=ACTG1 PE=1 SV=1	sp|P63261|ACTG_HUMAN	42 kDa	456	853
Fibronectin OS=Homo sapiens OX=9606 GN=FN1 PE=1 SV=5	sp|P02751|FINC_HUMAN	272 kDa	592	736
Collagen alpha-1(XII) chain OS=Homo sapiens OX=9606 GN=COL12A1 PE=1 SV=2	sp|Q99715|COCA1_HUMAN	333 kDa	240	556
Actin, alpha cardiac muscle 1 OS=Homo sapiens OX=9606 GN=ACTC1 PE=1 SV=1	sp|P68032|ACTC_HUMAN	42 kDa	218	547
Vimentin OS=Homo sapiens OX=9606 GN=VIM PE=1 SV=4	sp|P08670|VIME_HUMAN	54 kDa	604	155
Collagen alpha-1(VI) chain OS=Homo sapiens OX=9606 GN=COL6A1 PE=1 SV=3	sp|P12109|CO6A1_HUMAN	109 kDa	194	381
Filamin-A OS=Homo sapiens OX=9606 GN=FLNA PE=1 SV=4	sp|P21333|FLNA_HUMAN	281 kDa	362	110
Transforming growth factor-beta-induced protein ig-h3 OS=Homo sapiens OX=9606 GN=TGFBI PE=1 SV=1	sp|Q15582|BGH3_HUMAN	75 kDa	86	375
Tenascin OS=Homo sapiens OX=9606 GN=TNC PE=1 SV=3	sp|P24821|TENA_HUMAN	241 kDa	87	330
Collagen alpha-1(III) chain OS=Homo sapiens OX=9606 GN=COL3A1 PE=1 SV=4	sp|P02461|CO3A1_HUMAN	139 kDa	192	195
Collagen alpha-2(VI) chain OS=Homo sapiens OX=9606 GN=COL6A2 PE=1 SV=4	sp|P12110|CO6A2_HUMAN	109 kDa	116	252
Thrombospondin-1 OS=Homo sapiens OX=9606 GN=THBS1 PE=1 SV=2	sp|P07996|TSP1_HUMAN	129 kDa	232	112
Fibrillin-1 OS=Homo sapiens OX=9606 GN=FBN1 PE=1 SV=4	sp|P35555|FBN1_HUMAN	312 kDa	49	270
Pyruvate kinase PKM OS=Homo sapiens OX=9606 GN=PKM PE=1 SV=4	sp|P14618|KPYM_HUMAN	58 kDa	243	84
Periostin OS=Homo sapiens OX=9606 GN=POSTN PE=1 SV=2	sp|Q15063|POSTN_HUMAN	93 kDa	128	171
Plectin OS=Homo sapiens OX=9606 GN=PLEC PE=1 SV=3	sp|Q15149|PLEC_HUMAN	532 kDa	245	52
Keratin, type II cytoskeletal 1 OS=Homo sapiens OX=9606 GN=KRT1 PE=1 SV=6	sp|P04264|K2C1_HUMAN	66 kDa	99	181
Myosin-10 OS=Homo sapiens OX=9606 GN=MYH10 PE=1 SV=3	sp|P35580|MYH10_HUMAN	229 kDa	76	201
Collagen alpha-1(XIV) chain OS=Homo sapiens OX=9606 GN=COL14A1 PE=1 SV=3	sp|Q05707|COEA1_HUMAN	194 kDa	98	165
Tubulin beta chain OS=Homo sapiens OX=9606 GN=TUBB PE=1 SV=2	sp|P07437|TBB5_HUMAN	50 kDa	168	88
Tubulin alpha-1A chain OS=Homo sapiens OX=9606 GN=TUBA1A PE=1 SV=1	sp|Q71U36|TBA1A_HUMAN	50 kDa	148	79
Tubulin beta-4B chain OS=Homo sapiens OX=9606 GN=TUBB4B PE=1 SV=1	sp|P68371|TBB4B_HUMAN	50 kDa	122	36
Glyceraldehyde-3-phosphate dehydrogenase OS=Homo sapiens OX=9606 GN=GAPDH PE=1 SV=3	sp|P04406|G3P_HUMAN	36 kDa	158	65
Annexin A2 OS=Homo sapiens OX=9606 GN=ANXA2 PE=1 SV=2	sp|P07355|ANXA2_HUMAN	39 kDa	192	27
Alpha-actinin-1 OS=Homo sapiens OX=9606 GN=ACTN1 PE=1 SV=2	sp|P12814|ACTN1_HUMAN	103 kDa	182	25
Clathrin heavy chain 1 OS=Homo sapiens OX=9606 GN=CLTC PE=1 SV=5	sp|Q00610|CLH1_HUMAN	192 kDa	137	72
Major vault protein OS=Homo sapiens OX=9606 GN=MVP PE=1 SV=4	sp|Q14764|MVP_HUMAN	99 kDa	88	120
Collagen alpha-2(V) chain OS=Homo sapiens OX=9606 GN=COL5A2 PE=1 SV=3	sp|P05997|CO5A2_HUMAN	145 kDa	35	171
Tubulin beta-2A chain OS=Homo sapiens OX=9606 GN=TUBB2A PE=1 SV=1	sp|Q13885|TBB2A_HUMAN	50 kDa	121	0
Tubulin alpha-1C chain OS=Homo sapiens OX=9606 GN=TUBA1C PE=1 SV=1	sp|Q9BQE3|TBA1C_HUMAN	50 kDa	106	27
Elongation factor 1-alpha 1 OS=Homo sapiens OX=9606 GN=EEF1A1 PE=1 SV=1	sp|P68104|EF1A1_HUMAN (+1)	50 kDa	125	68
Tubulin beta-3 chain OS=Homo sapiens OX=9606 GN=TUBB3 PE=1 SV=2	sp|Q13509|TBB3_HUMAN	50 kDa	104	56
Cell migration-inducing and hyaluronan-binding protein OS=Homo sapiens OX=9606 GN=CEMIP PE=1 SV=2	sp|Q8WUJ3|CEMIP_HUMAN	153 kDa	155	28
Tubulin beta-4A chain OS=Homo sapiens OX=9606 GN=TUBB4A PE=1 SV=2	sp|P04350|TBB4A_HUMAN	50 kDa	0	27
Alpha-actinin-4 OS=Homo sapiens OX=9606 GN=ACTN4 PE=1 SV=2	sp|O43707|ACTN4_HUMAN	105 kDa	154	0
Glia-derived nexin OS=Homo sapiens OX=9606 GN=SERPINE2 PE=1 SV=1	sp|P07093|GDN_HUMAN	44 kDa	97	70
Keratin, type II cytoskeletal 2 epidermal OS=Homo sapiens OX=9606 GN=KRT2 PE=1 SV=2	sp|P35908|K22E_HUMAN	65 kDa	50	121
Prelamin-A/C OS=Homo sapiens OX=9606 GN=LMNA PE=1 SV=1	sp|P02545|LMNA_HUMAN	74 kDa	142	29
Collagen alpha-1(V) chain OS=Homo sapiens OX=9606 GN=COL5A1 PE=1 SV=3	sp|P20908|CO5A1_HUMAN	184 kDa	43	131
Serpin H1 OS=Homo sapiens OX=9606 GN=SERPINH1 PE=1 SV=2	sp|P50454|SERPH_HUMAN	46 kDa	71	91
Talin-1 OS=Homo sapiens OX=9606 GN=TLN1 PE=1 SV=3	sp|Q9Y490|TLN1_HUMAN	270 kDa	144	25
Elongation factor 2 OS=Homo sapiens OX=9606 GN=EEF2 PE=1 SV=4	sp|P13639|EF2_HUMAN	95 kDa	125	34
Myosin-11 OS=Homo sapiens OX=9606 GN=MYH11 PE=1 SV=3	sp|P35749|MYH11_HUMAN	227 kDa	0	58
Transgelin OS=Homo sapiens OX=9606 GN=TAGLN PE=1 SV=4	sp|Q01995|TAGL_HUMAN	23 kDa	146	17
Collagen alpha-1(II) chain OS=Homo sapiens OX=9606 GN=COL2A1 PE=1 SV=3	sp|P02458|CO2A1_HUMAN	142 kDa	55	64
Protein-glutamine gamma-glutamyltransferase 2 OS=Homo sapiens OX=9606 GN=TGM2 PE=1 SV=2	sp|P21980|TGM2_HUMAN	77 kDa	60	82
Cytoplasmic dynein 1 heavy chain 1 OS=Homo sapiens OX=9606 GN=DYNC1H1 PE=1 SV=5	sp|Q14204|DYHC1_HUMAN	532 kDa	100	40
Biglycan OS=Homo sapiens OX=9606 GN=BGN PE=1 SV=2	sp|P21810|PGS1_HUMAN	42 kDa	0	131
Galectin-1 OS=Homo sapiens OX=9606 GN=LGALS1 PE=1 SV=2	sp|P09382|LEG1_HUMAN	15 kDa	111	19
Tubulin beta-6 chain OS=Homo sapiens OX=9606 GN=TUBB6 PE=1 SV=1	sp|Q9BUF5|TBB6_HUMAN	50 kDa	71	44
Annexin A5 OS=Homo sapiens OX=9606 GN=ANXA5 PE=1 SV=2	sp|P08758|ANXA5_HUMAN	36 kDa	118	8
Heat shock cognate 71 kDa protein OS=Homo sapiens OX=9606 GN=HSPA8 PE=1 SV=1	sp|P11142|HSP7C_HUMAN	71 kDa	99	21
Annexin A6 OS=Homo sapiens OX=9606 GN=ANXA6 PE=1 SV=3	sp|P08133|ANXA6_HUMAN	76 kDa	119	0
Alpha-enolase OS=Homo sapiens OX=9606 GN=ENO1 PE=1 SV=2	sp|P06733|ENOA_HUMAN	47 kDa	111	7
Cytoskeleton-associated protein 4 OS=Homo sapiens OX=9606 GN=CKAP4 PE=1 SV=2	sp|Q07065|CKAP4_HUMAN	66 kDa	69	51
Basement membrane-specific heparan sulfate proteoglycan core protein OS=Homo sapiens OX=9606 GN=HSPG2 PE=1 SV=4	sp|P98160|PGBM_HUMAN	469 kDa	9	106
Protein disulfide-isomerase OS=Homo sapiens OX=9606 GN=P4HB PE=1 SV=3	sp|P07237|PDIA1_HUMAN	57 kDa	96	19
Heat shock protein HSP 90-beta OS=Homo sapiens OX=9606 GN=HSP90AB1 PE=1 SV=4	sp|P08238|HS90B_HUMAN	83 kDa	83	30
Serine protease HTRA1 OS=Homo sapiens OX=9606 GN=HTRA1 PE=1 SV=1	sp|Q92743|HTRA1_HUMAN	51 kDa	36	70
Endoplasmic reticulum chaperone BiP OS=Homo sapiens OX=9606 GN=HSPA5 PE=1 SV=2	sp|P11021|BIP_HUMAN	72 kDa	98	5
Tubulin beta-8 chain OS=Homo sapiens OX=9606 GN=TUBB8 PE=1 SV=2	sp|Q3ZCM7|TBB8_HUMAN	50 kDa	31	0
Collagen alpha-1(VIII) chain OS=Homo sapiens OX=9606 GN=COL8A1 PE=1 SV=2	sp|P27658|CO8A1_HUMAN	73 kDa	21	88
Filamin-C OS=Homo sapiens OX=9606 GN=FLNC PE=1 SV=3	sp|Q14315|FLNC_HUMAN	291 kDa	76	23
Myosin-14 OS=Homo sapiens OX=9606 GN=MYH14 PE=1 SV=2	sp|Q7Z406|MYH14_HUMAN	228 kDa	10	23
Endoplasmin OS=Homo sapiens OX=9606 GN=HSP90B1 PE=1 SV=1	sp|P14625|ENPL_HUMAN	92 kDa	75	22
Myosin light polypeptide 6 OS=Homo sapiens OX=9606 GN=MYL6 PE=1 SV=2	sp|P60660|MYL6_HUMAN	17 kDa	29	69
Voltage-dependent anion-selective channel protein 1 OS=Homo sapiens OX=9606 GN=VDAC1 PE=1 SV=2	sp|P21796|VDAC1_HUMAN	31 kDa	29	68
Filamin-B OS=Homo sapiens OX=9606 GN=FLNB PE=1 SV=2	sp|O75369|FLNB_HUMAN	278 kDa	72	0
40S ribosomal protein S4, X isoform OS=Homo sapiens OX=9606 GN=RPS4X PE=1 SV=2	sp|P62701|RS4X_HUMAN	30 kDa	40	50
Tropomyosin beta chain OS=Homo sapiens OX=9606 GN=TPM2 PE=1 SV=1	sp|P07951|TPM2_HUMAN	33 kDa	52	38
Vinculin OS=Homo sapiens OX=9606 GN=VCL PE=1 SV=4	sp|P18206|VINC_HUMAN	124 kDa	91	0
ATP synthase subunit alpha, mitochondrial OS=Homo sapiens OX=9606 GN=ATP5F1A PE=1 SV=1	sp|P25705|ATPA_HUMAN	60 kDa	43	41
Tropomyosin alpha-1 chain OS=Homo sapiens OX=9606 GN=TPM1 PE=1 SV=2	sp|P09493|TPM1_HUMAN	33 kDa	40	43
L-lactate dehydrogenase A chain OS=Homo sapiens OX=9606 GN=LDHA PE=1 SV=2	sp|P00338|LDHA_HUMAN	37 kDa	73	14
Tropomyosin alpha-4 chain OS=Homo sapiens OX=9606 GN=TPM4 PE=1 SV=3	sp|P67936|TPM4_HUMAN	29 kDa	63	22
Profilin-1 OS=Homo sapiens OX=9606 GN=PFN1 PE=1 SV=2	sp|P07737|PROF1_HUMAN	15 kDa	68	15
Heat shock protein HSP 90-alpha OS=Homo sapiens OX=9606 GN=HSP90AA1 PE=1 SV=5	sp|P07900|HS90A_HUMAN	85 kDa	64	10
Moesin OS=Homo sapiens OX=9606 GN=MSN PE=1 SV=3	sp|P26038|MOES_HUMAN	68 kDa	75	3
Fructose-bisphosphate aldolase A OS=Homo sapiens OX=9606 GN=ALDOA PE=1 SV=2	sp|P04075|ALDOA_HUMAN	39 kDa	83	0
40S ribosomal protein S3 OS=Homo sapiens OX=9606 GN=RPS3 PE=1 SV=2	sp|P23396|RS3_HUMAN	27 kDa	41	38
Heat shock protein beta-1 OS=Homo sapiens OX=9606 GN=HSPB1 PE=1 SV=2	sp|P04792|HSPB1_HUMAN	23 kDa	54	23
Myoferlin OS=Homo sapiens OX=9606 GN=MYOF PE=1 SV=1	sp|Q9NZM1|MYOF_HUMAN	235 kDa	68	7
Annexin A1 OS=Homo sapiens OX=9606 GN=ANXA1 PE=1 SV=2	sp|P04083|ANXA1_HUMAN	39 kDa	68	4
Decorin OS=Homo sapiens OX=9606 GN=DCN PE=1 SV=1	sp|P07585|PGS2_HUMAN	40 kDa	0	74
Neutral alpha-glucosidase AB OS=Homo sapiens OX=9606 GN=GANAB PE=1 SV=3	sp|Q14697|GANAB_HUMAN	107 kDa	52	20
Protein disulfide-isomerase A3 OS=Homo sapiens OX=9606 GN=PDIA3 PE=1 SV=4	sp|P30101|PDIA3_HUMAN	57 kDa	69	0
Ras GTPase-activating-like protein IQGAP1 OS=Homo sapiens OX=9606 GN=IQGAP1 PE=1 SV=1	sp|P46940|IQGA1_HUMAN	189 kDa	65	3
Voltage-dependent anion-selective channel protein 2 OS=Homo sapiens OX=9606 GN=VDAC2 PE=1 SV=2	sp|P45880|VDAC2_HUMAN	32 kDa	19	47
5'-nucleotidase OS=Homo sapiens OX=9606 GN=NT5E PE=1 SV=1	sp|P21589|5NTD_HUMAN	63 kDa	10	59
Peptidyl-prolyl cis-trans isomerase A OS=Homo sapiens OX=9606 GN=PPIA PE=1 SV=2	sp|P62937|PPIA_HUMAN	18 kDa	57	7
EMILIN-1 OS=Homo sapiens OX=9606 GN=EMILIN1 PE=1 SV=3	sp|Q9Y6C2|EMIL1_HUMAN	107 kDa	13	58
Metalloproteinase inhibitor 3 OS=Homo sapiens OX=9606 GN=TIMP3 PE=1 SV=2	sp|P35625|TIMP3_HUMAN	24 kDa	46	16
ATP synthase subunit beta, mitochondrial OS=Homo sapiens OX=9606 GN=ATP5F1B PE=1 SV=3	sp|P06576|ATPB_HUMAN	57 kDa	35	29
Transitional endoplasmic reticulum ATPase OS=Homo sapiens OX=9606 GN=VCP PE=1 SV=4	sp|P55072|TERA_HUMAN	89 kDa	61	5
72 kDa type IV collagenase OS=Homo sapiens OX=9606 GN=MMP2 PE=1 SV=2	sp|P08253|MMP2_HUMAN	74 kDa	70	0
UDP-glucose 6-dehydrogenase OS=Homo sapiens OX=9606 GN=UGDH PE=1 SV=1	sp|O60701|UGDH_HUMAN	55 kDa	33	27
Peptidyl-prolyl cis-trans isomerase B OS=Homo sapiens OX=9606 GN=PPIB PE=1 SV=2	sp|P23284|PPIB_HUMAN	24 kDa	55	4
Tropomyosin alpha-3 chain OS=Homo sapiens OX=9606 GN=TPM3 PE=1 SV=2	sp|P06753|TPM3_HUMAN	33 kDa	27	0
Histone H4 OS=Homo sapiens OX=9606 GN=H4C1 PE=1 SV=2	sp|P62805|H4_HUMAN	11 kDa	41	15
Hemoglobin subunit alpha OS=Homo sapiens OX=9606 GN=HBA1 PE=1 SV=2	sp|P69905|HBA_HUMAN	15 kDa	14	50
Aminopeptidase N OS=Homo sapiens OX=9606 GN=ANPEP PE=1 SV=4	sp|P15144|AMPN_HUMAN	110 kDa	30	25
Cofilin-1 OS=Homo sapiens OX=9606 GN=CFL1 PE=1 SV=3	sp|P23528|COF1_HUMAN	19 kDa	47	13
Cathepsin B OS=Homo sapiens OX=9606 GN=CTSB PE=1 SV=3	sp|P07858|CATB_HUMAN	38 kDa	47	8
Eukaryotic initiation factor 4A-I OS=Homo sapiens OX=9606 GN=EIF4A1 PE=1 SV=1	sp|P60842|IF4A1_HUMAN	46 kDa	39	19
Myosin regulatory light chain 12B OS=Homo sapiens OX=9606 GN=MYL12B PE=1 SV=2	sp|O14950|ML12B_HUMAN (+1)	20 kDa	19	39
WD repeat-containing protein 1 OS=Homo sapiens OX=9606 GN=WDR1 PE=1 SV=4	sp|O75083|WDR1_HUMAN	66 kDa	46	13
Collagen alpha-1(XI) chain OS=Homo sapiens OX=9606 GN=COL11A1 PE=1 SV=4	sp|P12107|COBA1_HUMAN	181 kDa	11	45
Histone H2B type 1-D OS=Homo sapiens OX=9606 GN=H2BC5 PE=1 SV=2	sp|P58876|H2B1D_HUMAN	14 kDa	31	21
Caveolae-associated protein 1 OS=Homo sapiens OX=9606 GN=CAVIN1 PE=1 SV=1	sp|Q6NZI2|CAVN1_HUMAN	43 kDa	33	21
Ubiquitin-like modifier-activating enzyme 1 OS=Homo sapiens OX=9606 GN=UBA1 PE=1 SV=3	sp|P22314|UBA1_HUMAN	118 kDa	44	7
Elongation factor 1-gamma OS=Homo sapiens OX=9606 GN=EEF1G PE=1 SV=3	sp|P26641|EF1G_HUMAN	50 kDa	38	12
Spectrin alpha chain, non-erythrocytic 1 OS=Homo sapiens OX=9606 GN=SPTAN1 PE=1 SV=3	sp|Q13813|SPTN1_HUMAN	285 kDa	54	0
Thrombospondin-2 OS=Homo sapiens OX=9606 GN=THBS2 PE=1 SV=2	sp|P35442|TSP2_HUMAN	130 kDa	31	10
Myosin regulatory light polypeptide 9 OS=Homo sapiens OX=9606 GN=MYL9 PE=1 SV=4	sp|P24844|MYL9_HUMAN	20 kDa	17	34
Alpha-actinin-2 OS=Homo sapiens OX=9606 GN=ACTN2 PE=1 SV=1	sp|P35609|ACTN2_HUMAN	104 kDa	19	0
Peroxiredoxin-1 OS=Homo sapiens OX=9606 GN=PRDX1 PE=1 SV=1	sp|Q06830|PRDX1_HUMAN	22 kDa	35	13
14-3-3 protein zeta/delta OS=Homo sapiens OX=9606 GN=YWHAZ PE=1 SV=1	sp|P63104|1433Z_HUMAN	28 kDa	44	7
14-3-3 protein epsilon OS=Homo sapiens OX=9606 GN=YWHAE PE=1 SV=1	sp|P62258|1433E_HUMAN	29 kDa	49	4
Coatomer subunit alpha OS=Homo sapiens OX=9606 GN=COPA PE=1 SV=2	sp|P53621|COPA_HUMAN	138 kDa	32	18
Prolow-density lipoprotein receptor-related protein 1 OS=Homo sapiens OX=9606 GN=LRP1 PE=1 SV=2	sp|Q07954|LRP1_HUMAN	505 kDa	47	0
Calreticulin OS=Homo sapiens OX=9606 GN=CALR PE=1 SV=1	sp|P27797|CALR_HUMAN	48 kDa	46	3
Actin-related protein 2 OS=Homo sapiens OX=9606 GN=ACTR2 PE=1 SV=1	sp|P61160|ARP2_HUMAN	45 kDa	20	27
Actin-related protein 3 OS=Homo sapiens OX=9606 GN=ACTR3 PE=1 SV=3	sp|P61158|ARP3_HUMAN	47 kDa	28	25
ADP/ATP translocase 2 OS=Homo sapiens OX=9606 GN=SLC25A5 PE=1 SV=7	sp|P05141|ADT2_HUMAN	33 kDa	26	21
60S ribosomal protein L3 OS=Homo sapiens OX=9606 GN=RPL3 PE=1 SV=2	sp|P39023|RL3_HUMAN	46 kDa	21	26
Phosphoglycerate kinase 1 OS=Homo sapiens OX=9606 GN=PGK1 PE=1 SV=3	sp|P00558|PGK1_HUMAN	45 kDa	24	26
Dolichyl-diphosphooligosaccharide--protein glycosyltransferase subunit 1 OS=Homo sapiens OX=9606 GN=RPN1 PE=1 SV=1	sp|P04843|RPN1_HUMAN	69 kDa	25	22
60S ribosomal protein L7a OS=Homo sapiens OX=9606 GN=RPL7A PE=1 SV=2	sp|P62424|RL7A_HUMAN	30 kDa	24	22
60S ribosomal protein L10 OS=Homo sapiens OX=9606 GN=RPL10 PE=1 SV=4	sp|P27635|RL10_HUMAN	25 kDa	21	25
ADP/ATP translocase 3 OS=Homo sapiens OX=9606 GN=SLC25A6 PE=1 SV=4	sp|P12236|ADT3_HUMAN	33 kDa	22	23
40S ribosomal protein S16 OS=Homo sapiens OX=9606 GN=RPS16 PE=1 SV=2	sp|P62249|RS16_HUMAN	16 kDa	19	24
NADH-cytochrome b5 reductase 3 OS=Homo sapiens OX=9606 GN=CYB5R3 PE=1 SV=3	sp|P00387|NB5R3_HUMAN	34 kDa	31	12
Ribosome-binding protein 1 OS=Homo sapiens OX=9606 GN=RRBP1 PE=1 SV=5	sp|Q9P2E9|RRBP1_HUMAN	152 kDa	40	5
40S ribosomal protein S3a OS=Homo sapiens OX=9606 GN=RPS3A PE=1 SV=2	sp|P61247|RS3A_HUMAN	30 kDa	27	21
Transketolase OS=Homo sapiens OX=9606 GN=TKT PE=1 SV=3	sp|P29401|TKT_HUMAN	68 kDa	45	0
L-lactate dehydrogenase B chain OS=Homo sapiens OX=9606 GN=LDHB PE=1 SV=2	sp|P07195|LDHB_HUMAN	37 kDa	28	13
Gelsolin OS=Homo sapiens OX=9606 GN=GSN PE=1 SV=1	sp|P06396|GELS_HUMAN	86 kDa	25	18
Unconventional myosin-Ic OS=Homo sapiens OX=9606 GN=MYO1C PE=1 SV=4	sp|O00159|MYO1C_HUMAN	122 kDa	7	35
60S ribosomal protein L7 OS=Homo sapiens OX=9606 GN=RPL7 PE=1 SV=1	sp|P18124|RL7_HUMAN	29 kDa	21	22
60S ribosomal protein L10a OS=Homo sapiens OX=9606 GN=RPL10A PE=1 SV=2	sp|P62906|RL10A_HUMAN	25 kDa	20	24
Nucleoside diphosphate kinase B OS=Homo sapiens OX=9606 GN=NME2 PE=1 SV=1	sp|P22392|NDKB_HUMAN	17 kDa	37	4
Staphylococcal nuclease domain-containing protein 1 OS=Homo sapiens OX=9606 GN=SND1 PE=1 SV=1	sp|Q7KZF4|SND1_HUMAN	102 kDa	37	6
Serine protease 23 OS=Homo sapiens OX=9606 GN=PRSS23 PE=1 SV=1	sp|O95084|PRS23_HUMAN	43 kDa	14	29
Chloride intracellular channel protein 4 OS=Homo sapiens OX=9606 GN=CLIC4 PE=1 SV=4	sp|Q9Y696|CLIC4_HUMAN	29 kDa	30	12
MICOS complex subunit MIC60 OS=Homo sapiens OX=9606 GN=IMMT PE=1 SV=1	sp|Q16891|MIC60_HUMAN	84 kDa	4	39
Matrix-remodeling-associated protein 5 OS=Homo sapiens OX=9606 GN=MXRA5 PE=1 SV=3	sp|Q9NR99|MXRA5_HUMAN	312 kDa	0	42
60S ribosomal protein L6 OS=Homo sapiens OX=9606 GN=RPL6 PE=1 SV=3	sp|Q02878|RL6_HUMAN	33 kDa	18	23
40S ribosomal protein S2 OS=Homo sapiens OX=9606 GN=RPS2 PE=1 SV=2	sp|P15880|RS2_HUMAN	31 kDa	20	21
Ubiquitin-60S ribosomal protein L40 OS=Homo sapiens OX=9606 GN=UBA52 PE=1 SV=2	sp|P62987|RL40_HUMAN	15 kDa	20	18
Collagen alpha-2(IV) chain OS=Homo sapiens OX=9606 GN=COL4A2 PE=1 SV=4	sp|P08572|CO4A2_HUMAN	168 kDa	8	34
Actin-related protein 2/3 complex subunit 1B OS=Homo sapiens OX=9606 GN=ARPC1B PE=1 SV=3	sp|O15143|ARC1B_HUMAN	41 kDa	23	18
60S ribosomal protein L4 OS=Homo sapiens OX=9606 GN=RPL4 PE=1 SV=5	sp|P36578|RL4_HUMAN	48 kDa	28	14
Receptor of activated protein C kinase 1 OS=Homo sapiens OX=9606 GN=RACK1 PE=1 SV=3	sp|P63244|RACK1_HUMAN	35 kDa	30	13
Destrin OS=Homo sapiens OX=9606 GN=DSTN PE=1 SV=3	sp|P60981|DEST_HUMAN	19 kDa	24	14
Cathepsin D OS=Homo sapiens OX=9606 GN=CTSD PE=1 SV=1	sp|P07339|CATD_HUMAN	45 kDa	37	0
Fascin OS=Homo sapiens OX=9606 GN=FSCN1 PE=1 SV=3	sp|Q16658|FSCN1_HUMAN	55 kDa	25	13
Spectrin beta chain, non-erythrocytic 1 OS=Homo sapiens OX=9606 GN=SPTBN1 PE=1 SV=2	sp|Q01082|SPTB2_HUMAN	275 kDa	41	0
60S ribosomal protein L13a OS=Homo sapiens OX=9606 GN=RPL13A PE=1 SV=2	sp|P40429|RL13A_HUMAN	24 kDa	25	13
40S ribosomal protein S11 OS=Homo sapiens OX=9606 GN=RPS11 PE=1 SV=3	sp|P62280|RS11_HUMAN	18 kDa	15	24
Eukaryotic initiation factor 4A-II OS=Homo sapiens OX=9606 GN=EIF4A2 PE=1 SV=2	sp|Q14240|IF4A2_HUMAN	46 kDa	25	0
Phosphate carrier protein, mitochondrial OS=Homo sapiens OX=9606 GN=SLC25A3 PE=1 SV=2	sp|Q00325|MPCP_HUMAN	40 kDa	17	21
60S ribosomal protein L13 OS=Homo sapiens OX=9606 GN=RPL13 PE=1 SV=4	sp|P26373|RL13_HUMAN	24 kDa	22	8
ADP-ribosylation factor 4 OS=Homo sapiens OX=9606 GN=ARF4 PE=1 SV=3	sp|P18085|ARF4_HUMAN	21 kDa	23	13
Actin-related protein 2/3 complex subunit 2 OS=Homo sapiens OX=9606 GN=ARPC2 PE=1 SV=1	sp|O15144|ARPC2_HUMAN	34 kDa	24	14
ATP-citrate synthase OS=Homo sapiens OX=9606 GN=ACLY PE=1 SV=3	sp|P53396|ACLY_HUMAN	121 kDa	31	8
F-actin-capping protein subunit beta OS=Homo sapiens OX=9606 GN=CAPZB PE=1 SV=4	sp|P47756|CAPZB_HUMAN	31 kDa	27	8
60S acidic ribosomal protein P0 OS=Homo sapiens OX=9606 GN=RPLP0 PE=1 SV=1	sp|P05388|RLA0_HUMAN	34 kDa	18	17
Fibulin-1 OS=Homo sapiens OX=9606 GN=FBLN1 PE=1 SV=4	sp|P23142|FBLN1_HUMAN	77 kDa	0	35
Chloride intracellular channel protein 1 OS=Homo sapiens OX=9606 GN=CLIC1 PE=1 SV=4	sp|O00299|CLIC1_HUMAN	27 kDa	21	14
Adenylyl cyclase-associated protein 1 OS=Homo sapiens OX=9606 GN=CAP1 PE=1 SV=5	sp|Q01518|CAP1_HUMAN	52 kDa	33	0
Plastin-3 OS=Homo sapiens OX=9606 GN=PLS3 PE=1 SV=4	sp|P13797|PLST_HUMAN	71 kDa	32	2
Glutathione S-transferase P OS=Homo sapiens OX=9606 GN=GSTP1 PE=1 SV=2	sp|P09211|GSTP1_HUMAN	23 kDa	30	3
Dolichyl-diphosphooligosaccharide--protein glycosyltransferase 48 kDa subunit OS=Homo sapiens OX=9606 GN=DDOST PE=1 SV=4	sp|P39656|OST48_HUMAN	51 kDa	15	20
Erlin-2 OS=Homo sapiens OX=9606 GN=ERLIN2 PE=1 SV=1	sp|O94905|ERLN2_HUMAN	38 kDa	2	34
Dihydropyrimidinase-related protein 3 OS=Homo sapiens OX=9606 GN=DPYSL3 PE=1 SV=1	sp|Q14195|DPYL3_HUMAN	62 kDa	35	0
Hemoglobin subunit delta OS=Homo sapiens OX=9606 GN=HBD PE=1 SV=2	sp|P02042|HBD_HUMAN (+1)	16 kDa	5	29
Trifunctional enzyme subunit alpha, mitochondrial OS=Homo sapiens OX=9606 GN=HADHA PE=1 SV=2	sp|P40939|ECHA_HUMAN	83 kDa	17	15
T-complex protein 1 subunit zeta OS=Homo sapiens OX=9606 GN=CCT6A PE=1 SV=3	sp|P40227|TCPZ_HUMAN	58 kDa	14	19
60S ribosomal protein L5 OS=Homo sapiens OX=9606 GN=RPL5 PE=1 SV=3	sp|P46777|RL5_HUMAN	34 kDa	26	8
Transmembrane protein 43 OS=Homo sapiens OX=9606 GN=TMEM43 PE=1 SV=1	sp|Q9BTV4|TMM43_HUMAN	45 kDa	6	25
Heat shock 70 kDa protein 1A OS=Homo sapiens OX=9606 GN=HSPA1A PE=1 SV=1	sp|P0DMV8|HS71A_HUMAN (+1)	70 kDa	23	4
Triosephosphate isomerase OS=Homo sapiens OX=9606 GN=TPI1 PE=1 SV=4	sp|P60174|TPIS_HUMAN	27 kDa	30	5
14-3-3 protein theta OS=Homo sapiens OX=9606 GN=YWHAQ PE=1 SV=1	sp|P27348|1433T_HUMAN	28 kDa	29	0
Myeloid-associated differentiation marker OS=Homo sapiens OX=9606 GN=MYADM PE=1 SV=2	sp|Q96S97|MYADM_HUMAN	35 kDa	4	26
Histone H2A type 2-C OS=Homo sapiens OX=9606 GN=H2AC20 PE=1 SV=4	sp|Q16777|H2A2C_HUMAN (+1)	14 kDa	15	19
Prothrombin OS=Homo sapiens OX=9606 GN=F2 PE=1 SV=2	sp|P00734|THRB_HUMAN	70 kDa	3	27
Ras-related C3 botulinum toxin substrate 1 OS=Homo sapiens OX=9606 GN=RAC1 PE=1 SV=1	sp|P63000|RAC1_HUMAN	21 kDa	14	14
14-3-3 protein gamma OS=Homo sapiens OX=9606 GN=YWHAG PE=1 SV=2	sp|P61981|1433G_HUMAN	28 kDa	26	4
40S ribosomal protein S15a OS=Homo sapiens OX=9606 GN=RPS15A PE=1 SV=2	sp|P62244|RS15A_HUMAN	15 kDa	13	16
40S ribosomal protein S18 OS=Homo sapiens OX=9606 GN=RPS18 PE=1 SV=3	sp|P62269|RS18_HUMAN	18 kDa	16	15
Nucleoside diphosphate kinase A OS=Homo sapiens OX=9606 GN=NME1 PE=1 SV=1	sp|P15531|NDKA_HUMAN	17 kDa	19	0
Unconventional myosin-Ib OS=Homo sapiens OX=9606 GN=MYO1B PE=1 SV=3	sp|O43795|MYO1B_HUMAN	132 kDa	14	17
Synaptic vesicle membrane protein VAT-1 homolog OS=Homo sapiens OX=9606 GN=VAT1 PE=1 SV=2	sp|Q99536|VAT1_HUMAN	42 kDa	29	4
GTP-binding nuclear protein Ran OS=Homo sapiens OX=9606 GN=RAN PE=1 SV=3	sp|P62826|RAN_HUMAN	24 kDa	21	14
DNA-dependent protein kinase catalytic subunit OS=Homo sapiens OX=9606 GN=PRKDC PE=1 SV=3	sp|P78527|PRKDC_HUMAN	469 kDa	22	7
60S ribosomal protein L14 OS=Homo sapiens OX=9606 GN=RPL14 PE=1 SV=4	sp|P50914|RL14_HUMAN	23 kDa	12	14
Transgelin-2 OS=Homo sapiens OX=9606 GN=TAGLN2 PE=1 SV=3	sp|P37802|TAGL2_HUMAN	22 kDa	24	4
Procollagen C-endopeptidase enhancer 1 OS=Homo sapiens OX=9606 GN=PCOLCE PE=1 SV=2	sp|Q15113|PCOC1_HUMAN	48 kDa	31	0
Heterogeneous nuclear ribonucleoprotein A1 OS=Homo sapiens OX=9606 GN=HNRNPA1 PE=1 SV=5	sp|P09651|ROA1_HUMAN	39 kDa	32	0
Eukaryotic translation initiation factor 5A-1 OS=Homo sapiens OX=9606 GN=EIF5A PE=1 SV=2	sp|P63241|IF5A1_HUMAN	17 kDa	23	7
Heterogeneous nuclear ribonucleoprotein K OS=Homo sapiens OX=9606 GN=HNRNPK PE=1 SV=1	sp|P61978|HNRPK_HUMAN	51 kDa	20	6
CD44 antigen OS=Homo sapiens OX=9606 GN=CD44 PE=1 SV=3	sp|P16070|CD44_HUMAN	82 kDa	16	11
40S ribosomal protein S8 OS=Homo sapiens OX=9606 GN=RPS8 PE=1 SV=2	sp|P62241|RS8_HUMAN	24 kDa	17	13
Signal transducer and activator of transcription 1-alpha/beta OS=Homo sapiens OX=9606 GN=STAT1 PE=1 SV=2	sp|P42224|STAT1_HUMAN	87 kDa	26	0
60S ribosomal protein L27 OS=Homo sapiens OX=9606 GN=RPL27 PE=1 SV=2	sp|P61353|RL27_HUMAN	16 kDa	13	14
60S ribosomal protein L8 OS=Homo sapiens OX=9606 GN=RPL8 PE=1 SV=2	sp|P62917|RL8_HUMAN	28 kDa	14	16
60S ribosomal protein L15 OS=Homo sapiens OX=9606 GN=RPL15 PE=1 SV=2	sp|P61313|RL15_HUMAN	24 kDa	15	12
ADP-ribosylation factor 3 OS=Homo sapiens OX=9606 GN=ARF3 PE=1 SV=2	sp|P61204|ARF3_HUMAN (+1)	21 kDa	19	8
Peroxiredoxin-4 OS=Homo sapiens OX=9606 GN=PRDX4 PE=1 SV=1	sp|Q13162|PRDX4_HUMAN	31 kDa	24	7
60S ribosomal protein L18a OS=Homo sapiens OX=9606 GN=RPL18A PE=1 SV=2	sp|Q02543|RL18A_HUMAN	21 kDa	17	15
Protein disulfide-isomerase A6 OS=Homo sapiens OX=9606 GN=PDIA6 PE=1 SV=1	sp|Q15084|PDIA6_HUMAN	48 kDa	28	0
14-3-3 protein beta/alpha OS=Homo sapiens OX=9606 GN=YWHAB PE=1 SV=3	sp|P31946|1433B_HUMAN	28 kDa	17	0
Caldesmon OS=Homo sapiens OX=9606 GN=CALD1 PE=1 SV=3	sp|Q05682|CALD1_HUMAN	93 kDa	25	2
Ras-related protein Rap-1b OS=Homo sapiens OX=9606 GN=RAP1B PE=1 SV=1	sp|P61224|RAP1B_HUMAN	21 kDa	19	8
Adipocyte enhancer-binding protein 1 OS=Homo sapiens OX=9606 GN=AEBP1 PE=1 SV=1	sp|Q8IUX7|AEBP1_HUMAN	131 kDa	27	2
Nicotinamide N-methyltransferase OS=Homo sapiens OX=9606 GN=NNMT PE=1 SV=1	sp|P40261|NNMT_HUMAN	30 kDa	22	6
Palladin OS=Homo sapiens OX=9606 GN=PALLD PE=1 SV=3	sp|Q8WX93|PALLD_HUMAN	151 kDa	18	10
Voltage-dependent anion-selective channel protein 3 OS=Homo sapiens OX=9606 GN=VDAC3 PE=1 SV=1	sp|Q9Y277|VDAC3_HUMAN	31 kDa	0	26
Phosphoglucomutase-1 OS=Homo sapiens OX=9606 GN=PGM1 PE=1 SV=3	sp|P36871|PGM1_HUMAN	61 kDa	27	3
Transforming protein RhoA OS=Homo sapiens OX=9606 GN=RHOA PE=1 SV=1	sp|P61586|RHOA_HUMAN	22 kDa	19	10
Ras-related protein Rab-1B OS=Homo sapiens OX=9606 GN=RAB1B PE=1 SV=1	sp|Q9H0U4|RAB1B_HUMAN	22 kDa	14	12
Surfeit locus protein 4 OS=Homo sapiens OX=9606 GN=SURF4 PE=1 SV=3	sp|O15260|SURF4_HUMAN	30 kDa	12	16
40S ribosomal protein S5 OS=Homo sapiens OX=9606 GN=RPS5 PE=1 SV=4	sp|P46782|RS5_HUMAN	23 kDa	18	7
Trifunctional enzyme subunit beta, mitochondrial OS=Homo sapiens OX=9606 GN=HADHB PE=1 SV=3	sp|P55084|ECHB_HUMAN	51 kDa	13	14
T-complex protein 1 subunit eta OS=Homo sapiens OX=9606 GN=CCT7 PE=1 SV=2	sp|Q99832|TCPH_HUMAN	59 kDa	9	20
Ribonuclease inhibitor OS=Homo sapiens OX=9606 GN=RNH1 PE=1 SV=2	sp|P13489|RINI_HUMAN	50 kDa	19	7
Peptidyl-prolyl cis-trans isomerase FKBP10 OS=Homo sapiens OX=9606 GN=FKBP10 PE=1 SV=1	sp|Q96AY3|FKB10_HUMAN	64 kDa	27	0
40S ribosomal protein S9 OS=Homo sapiens OX=9606 GN=RPS9 PE=1 SV=3	sp|P46781|RS9_HUMAN	23 kDa	15	10
Superoxide dismutase [Mn], mitochondrial OS=Homo sapiens OX=9606 GN=SOD2 PE=1 SV=3	sp|P04179|SODM_HUMAN	25 kDa	25	0
Ras-related protein Rab-1A OS=Homo sapiens OX=9606 GN=RAB1A PE=1 SV=3	sp|P62820|RAB1A_HUMAN	23 kDa	18	9
Prohibitin-2 OS=Homo sapiens OX=9606 GN=PHB2 PE=1 SV=2	sp|Q99623|PHB2_HUMAN	33 kDa	18	9
Mitochondrial carrier homolog 2 OS=Homo sapiens OX=9606 GN=MTCH2 PE=1 SV=1	sp|Q9Y6C9|MTCH2_HUMAN	33 kDa	6	22
Protein S100-A6 OS=Homo sapiens OX=9606 GN=S100A6 PE=1 SV=1	sp|P06703|S10A6_HUMAN	10 kDa	19	4
60S ribosomal protein L9 OS=Homo sapiens OX=9606 GN=RPL9 PE=1 SV=1	sp|P32969|RL9_HUMAN	22 kDa	12	10
Vigilin OS=Homo sapiens OX=9606 GN=HDLBP PE=1 SV=2	sp|Q00341|VIGLN_HUMAN	141 kDa	28	0
60S ribosomal protein L18 OS=Homo sapiens OX=9606 GN=RPL18 PE=1 SV=2	sp|Q07020|RL18_HUMAN	22 kDa	13	9
Phosphoglycerate mutase 1 OS=Homo sapiens OX=9606 GN=PGAM1 PE=1 SV=2	sp|P18669|PGAM1_HUMAN	29 kDa	28	0
60S ribosomal protein L17 OS=Homo sapiens OX=9606 GN=RPL17 PE=1 SV=3	sp|P18621|RL17_HUMAN	21 kDa	14	10
Protein disulfide-isomerase A4 OS=Homo sapiens OX=9606 GN=PDIA4 PE=1 SV=2	sp|P13667|PDIA4_HUMAN	73 kDa	26	0
Coatomer subunit beta' OS=Homo sapiens OX=9606 GN=COPB2 PE=1 SV=2	sp|P35606|COPB2_HUMAN	102 kDa	22	7
Caveolin-1 OS=Homo sapiens OX=9606 GN=CAV1 PE=1 SV=4	sp|Q03135|CAV1_HUMAN	20 kDa	9	14
T-complex protein 1 subunit epsilon OS=Homo sapiens OX=9606 GN=CCT5 PE=1 SV=1	sp|P48643|TCPE_HUMAN	60 kDa	14	10
Aldehyde dehydrogenase X, mitochondrial OS=Homo sapiens OX=9606 GN=ALDH1B1 PE=1 SV=3	sp|P30837|AL1B1_HUMAN	57 kDa	18	6
Four and a half LIM domains protein 2 OS=Homo sapiens OX=9606 GN=FHL2 PE=1 SV=3	sp|Q14192|FHL2_HUMAN	32 kDa	18	5
Histone H3.1 OS=Homo sapiens OX=9606 GN=H3C1 PE=1 SV=2	sp|P68431|H31_HUMAN (+2)	15 kDa	12	9
Lumican OS=Homo sapiens OX=9606 GN=LUM PE=1 SV=2	sp|P51884|LUM_HUMAN	38 kDa	0	24
Cytochrome c oxidase subunit 4 isoform 1, mitochondrial OS=Homo sapiens OX=9606 GN=COX4I1 PE=1 SV=1	sp|P13073|COX41_HUMAN	20 kDa	12	14
Integrin alpha-V OS=Homo sapiens OX=9606 GN=ITGAV PE=1 SV=2	sp|P06756|ITAV_HUMAN	116 kDa	26	0
Rab GDP dissociation inhibitor beta OS=Homo sapiens OX=9606 GN=GDI2 PE=1 SV=2	sp|P50395|GDIB_HUMAN	51 kDa	28	0
Ezrin OS=Homo sapiens OX=9606 GN=EZR PE=1 SV=4	sp|P15311|EZRI_HUMAN	69 kDa	16	0
Neuroblast differentiation-associated protein AHNAK OS=Homo sapiens OX=9606 GN=AHNAK PE=1 SV=2	sp|Q09666|AHNK_HUMAN	629 kDa	18	5
T-complex protein 1 subunit delta OS=Homo sapiens OX=9606 GN=CCT4 PE=1 SV=4	sp|P50991|TCPD_HUMAN	58 kDa	11	12
Glutamine--fructose-6-phosphate aminotransferase [isomerizing] 1 OS=Homo sapiens OX=9606 GN=GFPT1 PE=1 SV=3	sp|Q06210|GFPT1_HUMAN	79 kDa	15	10
Coatomer subunit beta OS=Homo sapiens OX=9606 GN=COPB1 PE=1 SV=3	sp|P53618|COPB_HUMAN	107 kDa	15	12
HLA class I histocompatibility antigen, A alpha chain OS=Homo sapiens OX=9606 GN=HLA-A PE=1 SV=2	sp|P04439|HLAA_HUMAN	41 kDa	24	2
T-complex protein 1 subunit beta OS=Homo sapiens OX=9606 GN=CCT2 PE=1 SV=4	sp|P78371|TCPB_HUMAN	57 kDa	12	11
60S ribosomal protein L11 OS=Homo sapiens OX=9606 GN=RPL11 PE=1 SV=2	sp|P62913|RL11_HUMAN	20 kDa	11	11
Dihydropyrimidinase-related protein 2 OS=Homo sapiens OX=9606 GN=DPYSL2 PE=1 SV=1	sp|Q16555|DPYL2_HUMAN	62 kDa	22	0
Integrin beta-1 OS=Homo sapiens OX=9606 GN=ITGB1 PE=1 SV=2	sp|P05556|ITB1_HUMAN	88 kDa	18	5
Prolyl endopeptidase FAP OS=Homo sapiens OX=9606 GN=FAP PE=1 SV=5	sp|Q12884|SEPR_HUMAN	88 kDa	20	5
40S ribosomal protein S13 OS=Homo sapiens OX=9606 GN=RPS13 PE=1 SV=2	sp|P62277|RS13_HUMAN	17 kDa	13	9
HLA class I histocompatibility antigen, B alpha chain OS=Homo sapiens OX=9606 GN=HLA-B PE=1 SV=3	sp|P01889|HLAB_HUMAN	40 kDa	23	0
40S ribosomal protein S14 OS=Homo sapiens OX=9606 GN=RPS14 PE=1 SV=3	sp|P62263|RS14_HUMAN	16 kDa	12	12
40S ribosomal protein S7 OS=Homo sapiens OX=9606 GN=RPS7 PE=1 SV=1	sp|P62081|RS7_HUMAN	22 kDa	16	4
Versican core protein OS=Homo sapiens OX=9606 GN=VCAN PE=1 SV=3	sp|P13611|CSPG2_HUMAN	373 kDa	9	14
40S ribosomal protein S6 OS=Homo sapiens OX=9606 GN=RPS6 PE=1 SV=1	sp|P62753|RS6_HUMAN	29 kDa	14	8
T-complex protein 1 subunit theta OS=Homo sapiens OX=9606 GN=CCT8 PE=1 SV=4	sp|P50990|TCPQ_HUMAN	60 kDa	10	12
Actin-related protein 2/3 complex subunit 3 OS=Homo sapiens OX=9606 GN=ARPC3 PE=1 SV=3	sp|O15145|ARPC3_HUMAN	21 kDa	12	10
Valine--tRNA ligase OS=Homo sapiens OX=9606 GN=VARS1 PE=1 SV=4	sp|P26640|SYVC_HUMAN	140 kDa	19	4
Peroxiredoxin-6 OS=Homo sapiens OX=9606 GN=PRDX6 PE=1 SV=3	sp|P30041|PRDX6_HUMAN	25 kDa	19	6
Beta-enolase OS=Homo sapiens OX=9606 GN=ENO3 PE=1 SV=5	sp|P13929|ENOB_HUMAN	47 kDa	11	0
Olfactomedin-like protein 3 OS=Homo sapiens OX=9606 GN=OLFML3 PE=2 SV=1	sp|Q9NRN5|OLFL3_HUMAN	46 kDa	22	0
Voltage-dependent calcium channel subunit alpha-2/delta-1 OS=Homo sapiens OX=9606 GN=CACNA2D1 PE=1 SV=3	sp|P54289|CA2D1_HUMAN	125 kDa	7	12
Ras-related protein Rab-2A OS=Homo sapiens OX=9606 GN=RAB2A PE=1 SV=1	sp|P61019|RAB2A_HUMAN	24 kDa	16	5
Isoleucine--tRNA ligase, cytoplasmic OS=Homo sapiens OX=9606 GN=IARS1 PE=1 SV=2	sp|P41252|SYIC_HUMAN	145 kDa	19	3
T-complex protein 1 subunit alpha OS=Homo sapiens OX=9606 GN=TCP1 PE=1 SV=1	sp|P17987|TCPA_HUMAN	60 kDa	8	16
Prohibitin OS=Homo sapiens OX=9606 GN=PHB PE=1 SV=1	sp|P35232|PHB_HUMAN	30 kDa	14	9
60 kDa heat shock protein, mitochondrial OS=Homo sapiens OX=9606 GN=HSPD1 PE=1 SV=2	sp|P10809|CH60_HUMAN	61 kDa	19	3
40S ribosomal protein SA OS=Homo sapiens OX=9606 GN=RPSA PE=1 SV=4	sp|P08865|RSSA_HUMAN	33 kDa	18	4
Transaldolase OS=Homo sapiens OX=9606 GN=TALDO1 PE=1 SV=2	sp|P37837|TALDO_HUMAN	38 kDa	23	0
14-3-3 protein eta OS=Homo sapiens OX=9606 GN=YWHAH PE=1 SV=4	sp|Q04917|1433F_HUMAN	28 kDa	14	0
60S ribosomal protein L23 OS=Homo sapiens OX=9606 GN=RPL23 PE=1 SV=1	sp|P62829|RL23_HUMAN	15 kDa	8	14
ADP-ribosylation factor 5 OS=Homo sapiens OX=9606 GN=ARF5 PE=1 SV=2	sp|P84085|ARF5_HUMAN	21 kDa	0	7
Cofilin-2 OS=Homo sapiens OX=9606 GN=CFL2 PE=1 SV=1	sp|Q9Y281|COF2_HUMAN	19 kDa	13	0
Coatomer subunit gamma-1 OS=Homo sapiens OX=9606 GN=COPG1 PE=1 SV=1	sp|Q9Y678|COPG1_HUMAN	98 kDa	17	7
Collagen alpha-1(XVI) chain OS=Homo sapiens OX=9606 GN=COL16A1 PE=1 SV=2	sp|Q07092|COGA1_HUMAN	158 kDa	4	14
40S ribosomal protein S20 OS=Homo sapiens OX=9606 GN=RPS20 PE=1 SV=1	sp|P60866|RS20_HUMAN	13 kDa	8	10
T-complex protein 1 subunit gamma OS=Homo sapiens OX=9606 GN=CCT3 PE=1 SV=4	sp|P49368|TCPG_HUMAN	61 kDa	10	7
Carbonyl reductase [NADPH] 1 OS=Homo sapiens OX=9606 GN=CBR1 PE=1 SV=3	sp|P16152|CBR1_HUMAN	30 kDa	18	3
Elongation factor 1-delta OS=Homo sapiens OX=9606 GN=EEF1D PE=1 SV=5	sp|P29692|EF1D_HUMAN	31 kDa	19	0
6-phosphogluconate dehydrogenase, decarboxylating OS=Homo sapiens OX=9606 GN=PGD PE=1 SV=3	sp|P52209|6PGD_HUMAN	53 kDa	19	0
Glucose-6-phosphate isomerase OS=Homo sapiens OX=9606 GN=GPI PE=1 SV=4	sp|P06744|G6PI_HUMAN	63 kDa	22	0
Rho-related GTP-binding protein RhoC OS=Homo sapiens OX=9606 GN=RHOC PE=1 SV=1	sp|P08134|RHOC_HUMAN	22 kDa	15	8
Heterogeneous nuclear ribonucleoproteins A2/B1 OS=Homo sapiens OX=9606 GN=HNRNPA2B1 PE=1 SV=2	sp|P22626|ROA2_HUMAN	37 kDa	18	0
Collagen triple helix repeat-containing protein 1 OS=Homo sapiens OX=9606 GN=CTHRC1 PE=1 SV=1	sp|Q96CG8|CTHR1_HUMAN	26 kDa	12	6
Guanine nucleotide-binding protein G(i) subunit alpha-2 OS=Homo sapiens OX=9606 GN=GNAI2 PE=1 SV=3	sp|P04899|GNAI2_HUMAN	40 kDa	6	13
Cell division control protein 42 homolog OS=Homo sapiens OX=9606 GN=CDC42 PE=1 SV=2	sp|P60953|CDC42_HUMAN	21 kDa	10	8
Calpain-2 catalytic subunit OS=Homo sapiens OX=9606 GN=CAPN2 PE=1 SV=6	sp|P17655|CAN2_HUMAN	80 kDa	15	2
Fatty acid synthase OS=Homo sapiens OX=9606 GN=FASN PE=1 SV=3	sp|P49327|FAS_HUMAN	273 kDa	16	0
ATP-dependent 6-phosphofructokinase, platelet type OS=Homo sapiens OX=9606 GN=PFKP PE=1 SV=2	sp|Q01813|PFKAP_HUMAN	86 kDa	11	9
Calnexin OS=Homo sapiens OX=9606 GN=CANX PE=1 SV=2	sp|P27824|CALX_HUMAN	68 kDa	19	0
F-actin-capping protein subunit alpha-1 OS=Homo sapiens OX=9606 GN=CAPZA1 PE=1 SV=3	sp|P52907|CAZA1_HUMAN	33 kDa	15	5
Flotillin-1 OS=Homo sapiens OX=9606 GN=FLOT1 PE=1 SV=3	sp|O75955|FLOT1_HUMAN	47 kDa	2	19
Rho GDP-dissociation inhibitor 1 OS=Homo sapiens OX=9606 GN=ARHGDIA PE=1 SV=3	sp|P52565|GDIR1_HUMAN	23 kDa	18	0
Microfibrillar-associated protein 5 OS=Homo sapiens OX=9606 GN=MFAP5 PE=1 SV=1	sp|Q13361|MFAP5_HUMAN	20 kDa	0	20
B-cell receptor-associated protein 31 OS=Homo sapiens OX=9606 GN=BCAP31 PE=1 SV=3	sp|P51572|BAP31_HUMAN	28 kDa	7	12
Calpain small subunit 1 OS=Homo sapiens OX=9606 GN=CAPNS1 PE=1 SV=1	sp|P04632|CPNS1_HUMAN	28 kDa	18	0
Malate dehydrogenase, mitochondrial OS=Homo sapiens OX=9606 GN=MDH2 PE=1 SV=3	sp|P40926|MDHM_HUMAN	36 kDa	20	0
Coactosin-like protein OS=Homo sapiens OX=9606 GN=COTL1 PE=1 SV=3	sp|Q14019|COTL1_HUMAN	16 kDa	18	0
Collagen alpha-3(V) chain OS=Homo sapiens OX=9606 GN=COL5A3 PE=1 SV=3	sp|P25940|CO5A3_HUMAN	172 kDa	0	16
40S ribosomal protein S24 OS=Homo sapiens OX=9606 GN=RPS24 PE=1 SV=1	sp|P62847|RS24_HUMAN	15 kDa	7	7
Dolichyl-diphosphooligosaccharide--protein glycosyltransferase subunit STT3A OS=Homo sapiens OX=9606 GN=STT3A PE=1 SV=2	sp|P46977|STT3A_HUMAN	81 kDa	6	6
Adenosylhomocysteinase OS=Homo sapiens OX=9606 GN=AHCY PE=1 SV=4	sp|P23526|SAHH_HUMAN	48 kDa	9	9
Thy-1 membrane glycoprotein OS=Homo sapiens OX=9606 GN=THY1 PE=1 SV=2	sp|P04216|THY1_HUMAN	18 kDa	2	15
Stress-70 protein, mitochondrial OS=Homo sapiens OX=9606 GN=HSPA9 PE=1 SV=2	sp|P38646|GRP75_HUMAN	74 kDa	14	0
Protein-lysine 6-oxidase OS=Homo sapiens OX=9606 GN=LOX PE=1 SV=2	sp|P28300|LYOX_HUMAN	47 kDa	3	15
Adenylate kinase isoenzyme 1 OS=Homo sapiens OX=9606 GN=AK1 PE=1 SV=3	sp|P00568|KAD1_HUMAN	22 kDa	12	5
BTB/POZ domain-containing protein KCTD12 OS=Homo sapiens OX=9606 GN=KCTD12 PE=1 SV=1	sp|Q96CX2|KCD12_HUMAN	36 kDa	15	0
Fibulin-2 OS=Homo sapiens OX=9606 GN=FBLN2 PE=1 SV=2	sp|P98095|FBLN2_HUMAN	127 kDa	0	17
Transmembrane emp24 domain-containing protein 10 OS=Homo sapiens OX=9606 GN=TMED10 PE=1 SV=2	sp|P49755|TMEDA_HUMAN	25 kDa	12	6
Vesicle-trafficking protein SEC22b OS=Homo sapiens OX=9606 GN=SEC22B PE=1 SV=5	sp|O75396|SC22B_HUMAN	25 kDa	14	6
60S ribosomal protein L28 OS=Homo sapiens OX=9606 GN=RPL28 PE=1 SV=3	sp|P46779|RL28_HUMAN	16 kDa	9	9
Translationally-controlled tumor protein OS=Homo sapiens OX=9606 GN=TPT1 PE=1 SV=1	sp|P13693|TCTP_HUMAN	20 kDa	13	7
Peroxiredoxin-2 OS=Homo sapiens OX=9606 GN=PRDX2 PE=1 SV=5	sp|P32119|PRDX2_HUMAN	22 kDa	11	0
Cysteine and glycine-rich protein 1 OS=Homo sapiens OX=9606 GN=CSRP1 PE=1 SV=3	sp|P21291|CSRP1_HUMAN	21 kDa	17	0
Sarcoplasmic/endoplasmic reticulum calcium ATPase 2 OS=Homo sapiens OX=9606 GN=ATP2A2 PE=1 SV=1	sp|P16615|AT2A2_HUMAN	115 kDa	6	15
Inter-alpha-trypsin inhibitor heavy chain H2 OS=Homo sapiens OX=9606 GN=ITIH2 PE=1 SV=2	sp|P19823|ITIH2_HUMAN	106 kDa	14	2
Actin-related protein 2/3 complex subunit 4 OS=Homo sapiens OX=9606 GN=ARPC4 PE=1 SV=3	sp|P59998|ARPC4_HUMAN	20 kDa	8	8
Coagulation factor V OS=Homo sapiens OX=9606 GN=F5 PE=1 SV=4	sp|P12259|FA5_HUMAN	252 kDa	2	15
Poly(rC)-binding protein 2 OS=Homo sapiens OX=9606 GN=PCBP2 PE=1 SV=1	sp|Q15366|PCBP2_HUMAN	39 kDa	8	10
Collagen alpha-2(VIII) chain OS=Homo sapiens OX=9606 GN=COL8A2 PE=1 SV=2	sp|P25067|CO8A2_HUMAN	67 kDa	0	16
Protein transport protein Sec61 subunit alpha isoform 1 OS=Homo sapiens OX=9606 GN=SEC61A1 PE=1 SV=2	sp|P61619|S61A1_HUMAN	52 kDa	6	11
ATP-dependent RNA helicase DDX3X OS=Homo sapiens OX=9606 GN=DDX3X PE=1 SV=3	sp|O00571|DDX3X_HUMAN	73 kDa	10	7
Coatomer subunit delta OS=Homo sapiens OX=9606 GN=ARCN1 PE=1 SV=1	sp|P48444|COPD_HUMAN	57 kDa	15	3
Protein S100-A10 OS=Homo sapiens OX=9606 GN=S100A10 PE=1 SV=2	sp|P60903|S10AA_HUMAN	11 kDa	15	2
Galectin-3 OS=Homo sapiens OX=9606 GN=LGALS3 PE=1 SV=5	sp|P17931|LEG3_HUMAN	26 kDa	17	0
Glycine--tRNA ligase OS=Homo sapiens OX=9606 GN=GARS1 PE=1 SV=3	sp|P41250|GARS_HUMAN	83 kDa	14	0
Glutathione S-transferase omega-1 OS=Homo sapiens OX=9606 GN=GSTO1 PE=1 SV=2	sp|P78417|GSTO1_HUMAN	28 kDa	16	0
60S ribosomal protein L30 OS=Homo sapiens OX=9606 GN=RPL30 PE=1 SV=2	sp|P62888|RL30_HUMAN	13 kDa	11	6
60S ribosomal protein L32 OS=Homo sapiens OX=9606 GN=RPL32 PE=1 SV=2	sp|P62910|RL32_HUMAN	16 kDa	10	7
Sorting and assembly machinery component 50 homolog OS=Homo sapiens OX=9606 GN=SAMM50 PE=1 SV=3	sp|Q9Y512|SAM50_HUMAN	52 kDa	0	18
Titin OS=Homo sapiens OX=9606 GN=TTN PE=1 SV=4	sp|Q8WZ42|TITIN_HUMAN	3816 kDa	13	0
CAD protein OS=Homo sapiens OX=9606 GN=CAD PE=1 SV=3	sp|P27708|PYR1_HUMAN	243 kDa	12	0
CD63 antigen OS=Homo sapiens OX=9606 GN=CD63 PE=1 SV=2	sp|P08962|CD63_HUMAN	26 kDa	15	0
Hexokinase-1 OS=Homo sapiens OX=9606 GN=HK1 PE=1 SV=3	sp|P19367|HXK1_HUMAN	102 kDa	12	3
Procollagen-lysine,2-oxoglutarate 5-dioxygenase 2 OS=Homo sapiens OX=9606 GN=PLOD2 PE=1 SV=2	sp|O00469|PLOD2_HUMAN	85 kDa	12	0
Programmed cell death 6-interacting protein OS=Homo sapiens OX=9606 GN=PDCD6IP PE=1 SV=1	sp|Q8WUM4|PDC6I_HUMAN	96 kDa	10	3
CD59 glycoprotein OS=Homo sapiens OX=9606 GN=CD59 PE=1 SV=1	sp|P13987|CD59_HUMAN	14 kDa	6	10
Reticulon-4 OS=Homo sapiens OX=9606 GN=RTN4 PE=1 SV=2	sp|Q9NQC3|RTN4_HUMAN	130 kDa	15	4
Ras-related protein Rab-6A OS=Homo sapiens OX=9606 GN=RAB6A PE=1 SV=3	sp|P20340|RAB6A_HUMAN	24 kDa	13	4
60S ribosomal protein L12 OS=Homo sapiens OX=9606 GN=RPL12 PE=1 SV=1	sp|P30050|RL12_HUMAN	18 kDa	7	8
Extracellular matrix protein 1 OS=Homo sapiens OX=9606 GN=ECM1 PE=1 SV=2	sp|Q16610|ECM1_HUMAN	61 kDa	9	9
Extended synaptotagmin-1 OS=Homo sapiens OX=9606 GN=ESYT1 PE=1 SV=1	sp|Q9BSJ8|ESYT1_HUMAN	123 kDa	18	0
Dolichyl-diphosphooligosaccharide--protein glycosyltransferase subunit 2 OS=Homo sapiens OX=9606 GN=RPN2 PE=1 SV=3	sp|P04844|RPN2_HUMAN	69 kDa	15	2
Aldo-keto reductase family 1 member C3 OS=Homo sapiens OX=9606 GN=AKR1C3 PE=1 SV=4	sp|P42330|AK1C3_HUMAN	37 kDa	14	2
Translocon-associated protein subunit delta OS=Homo sapiens OX=9606 GN=SSR4 PE=1 SV=1	sp|P51571|SSRD_HUMAN	19 kDa	10	6
Ras-related protein R-Ras OS=Homo sapiens OX=9606 GN=RRAS PE=1 SV=1	sp|P10301|RRAS_HUMAN	23 kDa	10	5
Glutathione S-transferase Mu 3 OS=Homo sapiens OX=9606 GN=GSTM3 PE=1 SV=3	sp|P21266|GSTM3_HUMAN	27 kDa	8	6
60S ribosomal protein L35a OS=Homo sapiens OX=9606 GN=RPL35A PE=1 SV=2	sp|P18077|RL35A_HUMAN	13 kDa	7	8
C-type mannose receptor 2 OS=Homo sapiens OX=9606 GN=MRC2 PE=1 SV=2	sp|Q9UBG0|MRC2_HUMAN	167 kDa	17	0
Annexin A4 OS=Homo sapiens OX=9606 GN=ANXA4 PE=1 SV=4	sp|P09525|ANXA4_HUMAN	36 kDa	17	0
Proteasome subunit alpha type-3 OS=Homo sapiens OX=9606 GN=PSMA3 PE=1 SV=2	sp|P25788|PSA3_HUMAN	28 kDa	17	0
Heterogeneous nuclear ribonucleoprotein A3 OS=Homo sapiens OX=9606 GN=HNRNPA3 PE=1 SV=2	sp|P51991|ROA3_HUMAN	40 kDa	14	0
EH domain-containing protein 2 OS=Homo sapiens OX=9606 GN=EHD2 PE=1 SV=2	sp|Q9NZN4|EHD2_HUMAN	61 kDa	7	10
Procollagen-lysine,2-oxoglutarate 5-dioxygenase 1 OS=Homo sapiens OX=9606 GN=PLOD1 PE=1 SV=2	sp|Q02809|PLOD1_HUMAN	84 kDa	12	6
60S ribosomal protein L21 OS=Homo sapiens OX=9606 GN=RPL21 PE=1 SV=2	sp|P46778|RL21_HUMAN	19 kDa	9	5
Polyadenylate-binding protein 1 OS=Homo sapiens OX=9606 GN=PABPC1 PE=1 SV=2	sp|P11940|PABP1_HUMAN	71 kDa	13	0
Microtubule-associated protein 1B OS=Homo sapiens OX=9606 GN=MAP1B PE=1 SV=2	sp|P46821|MAP1B_HUMAN	271 kDa	18	0
Serine/threonine-protein phosphatase PP1-beta catalytic subunit OS=Homo sapiens OX=9606 GN=PPP1CB PE=1 SV=3	sp|P62140|PP1B_HUMAN	37 kDa	13	3
Protein transport protein Sec31A OS=Homo sapiens OX=9606 GN=SEC31A PE=1 SV=3	sp|O94979|SC31A_HUMAN	133 kDa	14	3
60S ribosomal protein L26-like 1 OS=Homo sapiens OX=9606 GN=RPL26L1 PE=1 SV=1	sp|Q9UNX3|RL26L_HUMAN	17 kDa	11	5
ATP synthase subunit O, mitochondrial OS=Homo sapiens OX=9606 GN=ATP5PO PE=1 SV=1	sp|P48047|ATPO_HUMAN	23 kDa	8	7
40S ribosomal protein S19 OS=Homo sapiens OX=9606 GN=RPS19 PE=1 SV=2	sp|P39019|RS19_HUMAN	16 kDa	12	2
Proteasome subunit beta type-1 OS=Homo sapiens OX=9606 GN=PSMB1 PE=1 SV=2	sp|P20618|PSB1_HUMAN	26 kDa	18	0
40S ribosomal protein S17 OS=Homo sapiens OX=9606 GN=RPS17 PE=1 SV=2	sp|P08708|RS17_HUMAN	16 kDa	8	9
Dynein light chain 1, cytoplasmic OS=Homo sapiens OX=9606 GN=DYNLL1 PE=1 SV=1	sp|P63167|DYL1_HUMAN	10 kDa	13	3
Polypyrimidine tract-binding protein 1 OS=Homo sapiens OX=9606 GN=PTBP1 PE=1 SV=1	sp|P26599|PTBP1_HUMAN	57 kDa	15	0
Poly(rC)-binding protein 1 OS=Homo sapiens OX=9606 GN=PCBP1 PE=1 SV=2	sp|Q15365|PCBP1_HUMAN	37 kDa	7	0
UDP-glucose:glycoprotein glucosyltransferase 1 OS=Homo sapiens OX=9606 GN=UGGT1 PE=1 SV=3	sp|Q9NYU2|UGGG1_HUMAN	177 kDa	16	0
Importin subunit beta-1 OS=Homo sapiens OX=9606 GN=KPNB1 PE=1 SV=2	sp|Q14974|IMB1_HUMAN	97 kDa	9	3
Prostacyclin synthase OS=Homo sapiens OX=9606 GN=PTGIS PE=1 SV=1	sp|Q16647|PTGIS_HUMAN	57 kDa	10	4
Desmoplakin OS=Homo sapiens OX=9606 GN=DSP PE=1 SV=3	sp|P15924|DESP_HUMAN	332 kDa	8	7
Septin-2 OS=Homo sapiens OX=9606 GN=SEPTIN2 PE=1 SV=1	sp|Q15019|SEPT2_HUMAN	41 kDa	11	0
Bifunctional glutamate/proline--tRNA ligase OS=Homo sapiens OX=9606 GN=EPRS1 PE=1 SV=5	sp|P07814|SYEP_HUMAN	171 kDa	11	7
Atlastin-3 OS=Homo sapiens OX=9606 GN=ATL3 PE=1 SV=1	sp|Q6DD88|ATLA3_HUMAN	61 kDa	9	5
Protein ERGIC-53 OS=Homo sapiens OX=9606 GN=LMAN1 PE=1 SV=2	sp|P49257|LMAN1_HUMAN	58 kDa	10	4
ATP-dependent RNA helicase A OS=Homo sapiens OX=9606 GN=DHX9 PE=1 SV=4	sp|Q08211|DHX9_HUMAN	141 kDa	12	0
Malate dehydrogenase, cytoplasmic OS=Homo sapiens OX=9606 GN=MDH1 PE=1 SV=4	sp|P40925|MDHC_HUMAN	36 kDa	13	0
Calponin-3 OS=Homo sapiens OX=9606 GN=CNN3 PE=1 SV=1	sp|Q15417|CNN3_HUMAN	36 kDa	10	4
Thioredoxin domain-containing protein 5 OS=Homo sapiens OX=9606 GN=TXNDC5 PE=1 SV=2	sp|Q8NBS9|TXND5_HUMAN	48 kDa	15	0
Signal recognition particle receptor subunit beta OS=Homo sapiens OX=9606 GN=SRPRB PE=1 SV=3	sp|Q9Y5M8|SRPRB_HUMAN	30 kDa	8	6
Ras-related protein Rab-14 OS=Homo sapiens OX=9606 GN=RAB14 PE=1 SV=4	sp|P61106|RAB14_HUMAN	24 kDa	7	8
Calmodulin-1 OS=Homo sapiens OX=9606 GN=CALM1 PE=1 SV=1	sp|P0DP23|CALM1_HUMAN (+2)	17 kDa	12	0
40S ribosomal protein S15 OS=Homo sapiens OX=9606 GN=RPS15 PE=1 SV=2	sp|P62841|RS15_HUMAN	17 kDa	13	0
Flotillin-2 OS=Homo sapiens OX=9606 GN=FLOT2 PE=1 SV=2	sp|Q14254|FLOT2_HUMAN	47 kDa	0	13
CCN family member 2 OS=Homo sapiens OX=9606 GN=CCN2 PE=1 SV=2	sp|P29279|CCN2_HUMAN	38 kDa	13	0
Nucleophosmin OS=Homo sapiens OX=9606 GN=NPM1 PE=1 SV=2	sp|P06748|NPM_HUMAN	33 kDa	14	0
Protein transport protein Sec23A OS=Homo sapiens OX=9606 GN=SEC23A PE=1 SV=2	sp|Q15436|SC23A_HUMAN	86 kDa	15	0
40S ribosomal protein S10 OS=Homo sapiens OX=9606 GN=RPS10 PE=1 SV=1	sp|P46783|RS10_HUMAN	19 kDa	7	4
Prolyl 3-hydroxylase 1 OS=Homo sapiens OX=9606 GN=P3H1 PE=1 SV=2	sp|Q32P28|P3H1_HUMAN	83 kDa	9	3
Collagen alpha-1(IV) chain OS=Homo sapiens OX=9606 GN=COL4A1 PE=1 SV=4	sp|P02462|CO4A1_HUMAN	161 kDa	0	13
Extracellular sulfatase Sulf-1 OS=Homo sapiens OX=9606 GN=SULF1 PE=1 SV=1	sp|Q8IWU6|SULF1_HUMAN	101 kDa	9	3
Mitogen-activated protein kinase 1 OS=Homo sapiens OX=9606 GN=MAPK1 PE=1 SV=3	sp|P28482|MK01_HUMAN	41 kDa	9	5
Glucose-6-phosphate 1-dehydrogenase OS=Homo sapiens OX=9606 GN=G6PD PE=1 SV=4	sp|P11413|G6PD_HUMAN	59 kDa	10	2
Guanine nucleotide-binding protein G(I)/G(S)/G(T) subunit beta-2 OS=Homo sapiens OX=9606 GN=GNB2 PE=1 SV=3	sp|P62879|GBB2_HUMAN	37 kDa	4	7
Vacuolar protein sorting-associated protein 35 OS=Homo sapiens OX=9606 GN=VPS35 PE=1 SV=2	sp|Q96QK1|VPS35_HUMAN	92 kDa	9	4
Alpha-centractin OS=Homo sapiens OX=9606 GN=ACTR1A PE=1 SV=1	sp|P61163|ACTZ_HUMAN	43 kDa	10	0
Alpha-crystallin B chain OS=Homo sapiens OX=9606 GN=CRYAB PE=1 SV=2	sp|P02511|CRYAB_HUMAN	20 kDa	11	5
Stomatin OS=Homo sapiens OX=9606 GN=STOM PE=1 SV=3	sp|P27105|STOM_HUMAN	32 kDa	2	12
EH domain-containing protein 1 OS=Homo sapiens OX=9606 GN=EHD1 PE=1 SV=2	sp|Q9H4M9|EHD1_HUMAN	61 kDa	6	8
Ras-related protein Rab-10 OS=Homo sapiens OX=9606 GN=RAB10 PE=1 SV=1	sp|P61026|RAB10_HUMAN	23 kDa	6	5
Slit homolog 3 protein OS=Homo sapiens OX=9606 GN=SLIT3 PE=2 SV=3	sp|O75094|SLIT3_HUMAN	168 kDa	10	0
Proteasome subunit alpha type-1 OS=Homo sapiens OX=9606 GN=PSMA1 PE=1 SV=1	sp|P25786|PSA1_HUMAN	30 kDa	12	0
V-type proton ATPase 116 kDa subunit a3 OS=Homo sapiens OX=9606 GN=TCIRG1 PE=1 SV=3	sp|Q13488|VPP3_HUMAN	93 kDa	0	12
Ferritin heavy chain OS=Homo sapiens OX=9606 GN=FTH1 PE=1 SV=2	sp|P02794|FRIH_HUMAN	21 kDa	14	0
60S ribosomal protein L23a OS=Homo sapiens OX=9606 GN=RPL23A PE=1 SV=1	sp|P62750|RL23A_HUMAN	18 kDa	11	2
Ras-related protein Rab-7a OS=Homo sapiens OX=9606 GN=RAB7A PE=1 SV=1	sp|P51149|RAB7A_HUMAN	23 kDa	11	0
60S ribosomal protein L27a OS=Homo sapiens OX=9606 GN=RPL27A PE=1 SV=2	sp|P46776|RL27A_HUMAN	17 kDa	5	8
Proteasome subunit alpha type-7 OS=Homo sapiens OX=9606 GN=PSMA7 PE=1 SV=1	sp|O14818|PSA7_HUMAN	28 kDa	13	0
Prolargin OS=Homo sapiens OX=9606 GN=PRELP PE=1 SV=1	sp|P51888|PRELP_HUMAN	44 kDa	0	13
Fructose-bisphosphate aldolase C OS=Homo sapiens OX=9606 GN=ALDOC PE=1 SV=2	sp|P09972|ALDOC_HUMAN	39 kDa	10	0
Serine/threonine-protein phosphatase PP1-alpha catalytic subunit OS=Homo sapiens OX=9606 GN=PPP1CA PE=1 SV=1	sp|P62136|PP1A_HUMAN	38 kDa	5	0
Translocon-associated protein subunit alpha OS=Homo sapiens OX=9606 GN=SSR1 PE=1 SV=3	sp|P43307|SSRA_HUMAN	32 kDa	5	4
Mannosyl-oligosaccharide glucosidase OS=Homo sapiens OX=9606 GN=MOGS PE=1 SV=5	sp|Q13724|MOGS_HUMAN	92 kDa	2	9
60S ribosomal protein L24 OS=Homo sapiens OX=9606 GN=RPL24 PE=1 SV=1	sp|P83731|RL24_HUMAN	18 kDa	7	2
Elongation factor Tu, mitochondrial OS=Homo sapiens OX=9606 GN=TUFM PE=1 SV=2	sp|P49411|EFTU_HUMAN	50 kDa	10	0
Sodium/potassium-transporting ATPase subunit alpha-1 OS=Homo sapiens OX=9606 GN=ATP1A1 PE=1 SV=1	sp|P05023|AT1A1_HUMAN	113 kDa	8	0
Translocating chain-associated membrane protein 1 OS=Homo sapiens OX=9606 GN=TRAM1 PE=1 SV=3	sp|Q15629|TRAM1_HUMAN	43 kDa	0	9
PRA1 family protein 3 OS=Homo sapiens OX=9606 GN=ARL6IP5 PE=1 SV=1	sp|O75915|PRAF3_HUMAN	22 kDa	12	0
Heterogeneous nuclear ribonucleoprotein H OS=Homo sapiens OX=9606 GN=HNRNPH1 PE=1 SV=4	sp|P31943|HNRH1_HUMAN	49 kDa	10	0
Keratinocyte proline-rich protein OS=Homo sapiens OX=9606 GN=KPRP PE=1 SV=1	sp|Q5T749|KPRP_HUMAN	64 kDa	0	14
Ras-related protein Rab-5C OS=Homo sapiens OX=9606 GN=RAB5C PE=1 SV=2	sp|P51148|RAB5C_HUMAN	23 kDa	6	6
Isocitrate dehydrogenase [NADP] cytoplasmic OS=Homo sapiens OX=9606 GN=IDH1 PE=1 SV=2	sp|O75874|IDHC_HUMAN	47 kDa	10	0
PDZ and LIM domain protein 7 OS=Homo sapiens OX=9606 GN=PDLIM7 PE=1 SV=1	sp|Q9NR12|PDLI7_HUMAN	50 kDa	8	3
AP-2 complex subunit beta OS=Homo sapiens OX=9606 GN=AP2B1 PE=1 SV=1	sp|P63010|AP2B1_HUMAN	105 kDa	12	0
MICOS complex subunit MIC19 OS=Homo sapiens OX=9606 GN=CHCHD3 PE=1 SV=1	sp|Q9NX63|MIC19_HUMAN	26 kDa	3	8
Peroxiredoxin-5, mitochondrial OS=Homo sapiens OX=9606 GN=PRDX5 PE=1 SV=4	sp|P30044|PRDX5_HUMAN	22 kDa	10	2
Aldo-keto reductase family 1 member B1 OS=Homo sapiens OX=9606 GN=AKR1B1 PE=1 SV=3	sp|P15121|ALDR_HUMAN	36 kDa	12	0
Single-stranded DNA-binding protein, mitochondrial OS=Homo sapiens OX=9606 GN=SSBP1 PE=1 SV=1	sp|Q04837|SSBP_HUMAN	17 kDa	7	5
Early endosome antigen 1 OS=Homo sapiens OX=9606 GN=EEA1 PE=1 SV=2	sp|Q15075|EEA1_HUMAN	162 kDa	13	0
Parkinson disease protein 7 OS=Homo sapiens OX=9606 GN=PARK7 PE=1 SV=2	sp|Q99497|PARK7_HUMAN	20 kDa	12	0
Ubiquitin-conjugating enzyme E2 variant 1 OS=Homo sapiens OX=9606 GN=UBE2V1 PE=1 SV=2	sp|Q13404|UB2V1_HUMAN	16 kDa	12	0
Coronin-1C OS=Homo sapiens OX=9606 GN=CORO1C PE=1 SV=1	sp|Q9ULV4|COR1C_HUMAN	53 kDa	8	0
Guanine nucleotide-binding protein G(s) subunit alpha isoforms XLas OS=Homo sapiens OX=9606 GN=GNAS PE=1 SV=2	sp|Q5JWF2|GNAS1_HUMAN	111 kDa	0	6
eIF-2-alpha kinase activator GCN1 OS=Homo sapiens OX=9606 GN=GCN1 PE=1 SV=6	sp|Q92616|GCN1_HUMAN	293 kDa	5	4
Complement C4-A OS=Homo sapiens OX=9606 GN=C4A PE=1 SV=2	sp|P0C0L4|CO4A_HUMAN (+1)	193 kDa	7	0
Coiled-coil domain-containing protein 80 OS=Homo sapiens OX=9606 GN=CCDC80 PE=1 SV=1	sp|Q76M96|CCD80_HUMAN	108 kDa	12	0
Cytochrome c oxidase subunit 2 OS=Homo sapiens OX=9606 GN=MT-CO2 PE=1 SV=1	sp|P00403|COX2_HUMAN	26 kDa	6	4
Tetranectin OS=Homo sapiens OX=9606 GN=CLEC3B PE=1 SV=3	sp|P05452|TETN_HUMAN	23 kDa	11	0
Myosin light chain 1/3, skeletal muscle isoform OS=Homo sapiens OX=9606 GN=MYL1 PE=1 SV=3	sp|P05976|MYL1_HUMAN (+1)	21 kDa	5	0
Nucleolin OS=Homo sapiens OX=9606 GN=NCL PE=1 SV=3	sp|P19338|NUCL_HUMAN	77 kDa	12	0
NAD(P)H dehydrogenase [quinone] 1 OS=Homo sapiens OX=9606 GN=NQO1 PE=1 SV=1	sp|P15559|NQO1_HUMAN	31 kDa	11	0
N-acetyl-D-glucosamine kinase OS=Homo sapiens OX=9606 GN=NAGK PE=1 SV=4	sp|Q9UJ70|NAGK_HUMAN	37 kDa	11	0
Microfibrillar-associated protein 2 OS=Homo sapiens OX=9606 GN=MFAP2 PE=1 SV=1	sp|P55001|MFAP2_HUMAN	21 kDa	0	10
Rho GTPase-activating protein 1 OS=Homo sapiens OX=9606 GN=ARHGAP1 PE=1 SV=1	sp|Q07960|RHG01_HUMAN	50 kDa	11	0
Glycogen phosphorylase, brain form OS=Homo sapiens OX=9606 GN=PYGB PE=1 SV=5	sp|P11216|PYGB_HUMAN	97 kDa	10	0
40S ribosomal protein S12 OS=Homo sapiens OX=9606 GN=RPS12 PE=1 SV=3	sp|P25398|RS12_HUMAN	15 kDa	9	3
Very-long-chain 3-oxoacyl-CoA reductase OS=Homo sapiens OX=9606 GN=HSD17B12 PE=1 SV=2	sp|Q53GQ0|DHB12_HUMAN	34 kDa	5	5
Protein S100-A11 OS=Homo sapiens OX=9606 GN=S100A11 PE=1 SV=2	sp|P31949|S10AB_HUMAN	12 kDa	8	2
UMP-CMP kinase OS=Homo sapiens OX=9606 GN=CMPK1 PE=1 SV=3	sp|P30085|KCY_HUMAN	22 kDa	7	4
Heterogeneous nuclear ribonucleoproteins C1/C2 OS=Homo sapiens OX=9606 GN=HNRNPC PE=1 SV=4	sp|P07910|HNRPC_HUMAN	34 kDa	9	0
Vesicle-associated membrane protein-associated protein A OS=Homo sapiens OX=9606 GN=VAPA PE=1 SV=3	sp|Q9P0L0|VAPA_HUMAN	28 kDa	9	2
Four and a half LIM domains protein 1 OS=Homo sapiens OX=9606 GN=FHL1 PE=1 SV=4	sp|Q13642|FHL1_HUMAN	36 kDa	11	0
Thrombospondin type-1 domain-containing protein 4 OS=Homo sapiens OX=9606 GN=THSD4 PE=2 SV=2	sp|Q6ZMP0|THSD4_HUMAN	112 kDa	0	14
Ras-related protein Rab-11B OS=Homo sapiens OX=9606 GN=RAB11B PE=1 SV=4	sp|Q15907|RB11B_HUMAN	24 kDa	7	4
Cellular retinoic acid-binding protein 2 OS=Homo sapiens OX=9606 GN=CRABP2 PE=1 SV=2	sp|P29373|RABP2_HUMAN	16 kDa	8	3
Sorting nexin-3 OS=Homo sapiens OX=9606 GN=SNX3 PE=1 SV=3	sp|O60493|SNX3_HUMAN	19 kDa	5	7
Cytochrome c oxidase subunit 5B, mitochondrial OS=Homo sapiens OX=9606 GN=COX5B PE=1 SV=2	sp|P10606|COX5B_HUMAN	14 kDa	6	5
Transmembrane emp24 domain-containing protein 2 OS=Homo sapiens OX=9606 GN=TMED2 PE=1 SV=1	sp|Q15363|TMED2_HUMAN	23 kDa	9	3
Adenine phosphoribosyltransferase OS=Homo sapiens OX=9606 GN=APRT PE=1 SV=2	sp|P07741|APT_HUMAN	20 kDa	8	4
Complement C5 OS=Homo sapiens OX=9606 GN=C5 PE=1 SV=4	sp|P01031|CO5_HUMAN	188 kDa	0	11
Phosphatidylethanolamine-binding protein 1 OS=Homo sapiens OX=9606 GN=PEBP1 PE=1 SV=3	sp|P30086|PEBP1_HUMAN	21 kDa	13	0
X-ray repair cross-complementing protein 6 OS=Homo sapiens OX=9606 GN=XRCC6 PE=1 SV=2	sp|P12956|XRCC6_HUMAN	70 kDa	12	0
Proteasome subunit alpha type-2 OS=Homo sapiens OX=9606 GN=PSMA2 PE=1 SV=2	sp|P25787|PSA2_HUMAN	26 kDa	11	0
F-actin-capping protein subunit alpha-2 OS=Homo sapiens OX=9606 GN=CAPZA2 PE=1 SV=3	sp|P47755|CAZA2_HUMAN	33 kDa	7	0
AP-1 complex subunit beta-1 OS=Homo sapiens OX=9606 GN=AP1B1 PE=1 SV=2	sp|Q10567|AP1B1_HUMAN	105 kDa	4	0
Thioredoxin reductase 1, cytoplasmic OS=Homo sapiens OX=9606 GN=TXNRD1 PE=1 SV=3	sp|Q16881|TRXR1_HUMAN	71 kDa	12	0
Glycogen phosphorylase, liver form OS=Homo sapiens OX=9606 GN=PYGL PE=1 SV=4	sp|P06737|PYGL_HUMAN	97 kDa	9	0
Thioredoxin OS=Homo sapiens OX=9606 GN=TXN PE=1 SV=3	sp|P10599|THIO_HUMAN	12 kDa	11	0
Cullin-associated NEDD8-dissociated protein 1 OS=Homo sapiens OX=9606 GN=CAND1 PE=1 SV=2	sp|Q86VP6|CAND1_HUMAN	136 kDa	4	5
Microtubule-actin cross-linking factor 1, isoforms 1/2/3/5 OS=Homo sapiens OX=9606 GN=MACF1 PE=1 SV=4	sp|Q9UPN3|MACF1_HUMAN	838 kDa	8	0
26S proteasome non-ATPase regulatory subunit 11 OS=Homo sapiens OX=9606 GN=PSMD11 PE=1 SV=3	sp|O00231|PSD11_HUMAN	47 kDa	6	4
Importin-5 OS=Homo sapiens OX=9606 GN=IPO5 PE=1 SV=4	sp|O00410|IPO5_HUMAN	124 kDa	10	0
Transmembrane emp24 domain-containing protein 9 OS=Homo sapiens OX=9606 GN=TMED9 PE=1 SV=2	sp|Q9BVK6|TMED9_HUMAN	27 kDa	8	2
PDZ and LIM domain protein 5 OS=Homo sapiens OX=9606 GN=PDLIM5 PE=1 SV=5	sp|Q96HC4|PDLI5_HUMAN	64 kDa	10	2
Microsomal glutathione S-transferase 3 OS=Homo sapiens OX=9606 GN=MGST3 PE=1 SV=1	sp|O14880|MGST3_HUMAN	17 kDa	5	5
V-type proton ATPase subunit d 1 OS=Homo sapiens OX=9606 GN=ATP6V0D1 PE=1 SV=1	sp|P61421|VA0D1_HUMAN	40 kDa	0	10
Lysyl oxidase homolog 1 OS=Homo sapiens OX=9606 GN=LOXL1 PE=1 SV=2	sp|Q08397|LOXL1_HUMAN	63 kDa	0	11
Calumenin OS=Homo sapiens OX=9606 GN=CALU PE=1 SV=2	sp|O43852|CALU_HUMAN	37 kDa	9	0
Endoplasmic reticulum-Golgi intermediate compartment protein 1 OS=Homo sapiens OX=9606 GN=ERGIC1 PE=1 SV=1	sp|Q969X5|ERGI1_HUMAN	33 kDa	9	0
Aldo-keto reductase family 1 member A1 OS=Homo sapiens OX=9606 GN=AKR1A1 PE=1 SV=3	sp|P14550|AK1A1_HUMAN	37 kDa	10	0
Arginine--tRNA ligase, cytoplasmic OS=Homo sapiens OX=9606 GN=RARS1 PE=1 SV=2	sp|P54136|SYRC_HUMAN	75 kDa	2	7
Probable glutathione peroxidase 8 OS=Homo sapiens OX=9606 GN=GPX8 PE=1 SV=2	sp|Q8TED1|GPX8_HUMAN	24 kDa	5	3
X-ray repair cross-complementing protein 5 OS=Homo sapiens OX=9606 GN=XRCC5 PE=1 SV=3	sp|P13010|XRCC5_HUMAN	83 kDa	5	3
Plasminogen activator inhibitor 1 OS=Homo sapiens OX=9606 GN=SERPINE1 PE=1 SV=1	sp|P05121|PAI1_HUMAN	45 kDa	6	0
Ras-related protein Rab-8A OS=Homo sapiens OX=9606 GN=RAB8A PE=1 SV=1	sp|P61006|RAB8A_HUMAN	24 kDa	5	0
S-formylglutathione hydrolase OS=Homo sapiens OX=9606 GN=ESD PE=1 SV=2	sp|P10768|ESTD_HUMAN	31 kDa	9	0
Beta-hexosaminidase subunit beta OS=Homo sapiens OX=9606 GN=HEXB PE=1 SV=3	sp|P07686|HEXB_HUMAN	63 kDa	10	0
60S ribosomal protein L22 OS=Homo sapiens OX=9606 GN=RPL22 PE=1 SV=2	sp|P35268|RL22_HUMAN	15 kDa	5	6
Interleukin enhancer-binding factor 2 OS=Homo sapiens OX=9606 GN=ILF2 PE=1 SV=2	sp|Q12905|ILF2_HUMAN	43 kDa	10	0
40S ribosomal protein S26 OS=Homo sapiens OX=9606 GN=RPS26 PE=1 SV=3	sp|P62854|RS26_HUMAN	13 kDa	6	4
Proteasome subunit alpha type-4 OS=Homo sapiens OX=9606 GN=PSMA4 PE=1 SV=1	sp|P25789|PSA4_HUMAN	29 kDa	11	0
60S ribosomal protein L36 OS=Homo sapiens OX=9606 GN=RPL36 PE=1 SV=3	sp|Q9Y3U8|RL36_HUMAN	12 kDa	7	3
26S proteasome non-ATPase regulatory subunit 2 OS=Homo sapiens OX=9606 GN=PSMD2 PE=1 SV=3	sp|Q13200|PSMD2_HUMAN	100 kDa	6	5
Ubiquitin carboxyl-terminal hydrolase isozyme L1 OS=Homo sapiens OX=9606 GN=UCHL1 PE=1 SV=2	sp|P09936|UCHL1_HUMAN	25 kDa	9	0
Calponin-2 OS=Homo sapiens OX=9606 GN=CNN2 PE=1 SV=4	sp|Q99439|CNN2_HUMAN	34 kDa	6	0
Laminin subunit gamma-1 OS=Homo sapiens OX=9606 GN=LAMC1 PE=1 SV=3	sp|P11047|LAMC1_HUMAN	178 kDa	10	0
Ferritin light chain OS=Homo sapiens OX=9606 GN=FTL PE=1 SV=2	sp|P02792|FRIL_HUMAN	20 kDa	10	0
Golgi apparatus protein 1 OS=Homo sapiens OX=9606 GN=GLG1 PE=1 SV=2	sp|Q92896|GSLG1_HUMAN	135 kDa	11	0
Minor histocompatibility antigen H13 OS=Homo sapiens OX=9606 GN=HM13 PE=1 SV=1	sp|Q8TCT9|HM13_HUMAN	41 kDa	0	5
Citrate synthase, mitochondrial OS=Homo sapiens OX=9606 GN=CS PE=1 SV=2	sp|O75390|CISY_HUMAN	52 kDa	3	3
Peroxisomal multifunctional enzyme type 2 OS=Homo sapiens OX=9606 GN=HSD17B4 PE=1 SV=3	sp|P51659|DHB4_HUMAN	80 kDa	8	0
Malectin OS=Homo sapiens OX=9606 GN=MLEC PE=1 SV=1	sp|Q14165|MLEC_HUMAN	32 kDa	7	2
60S ribosomal protein L19 OS=Homo sapiens OX=9606 GN=RPL19 PE=1 SV=1	sp|P84098|RL19_HUMAN	23 kDa	4	4
40S ribosomal protein S25 OS=Homo sapiens OX=9606 GN=RPS25 PE=1 SV=1	sp|P62851|RS25_HUMAN	14 kDa	3	5
26S proteasome regulatory subunit 10B OS=Homo sapiens OX=9606 GN=PSMC6 PE=1 SV=1	sp|P62333|PRS10_HUMAN	44 kDa	8	0
Cytoplasmic FMR1-interacting protein 1 OS=Homo sapiens OX=9606 GN=CYFIP1 PE=1 SV=1	sp|Q7L576|CYFP1_HUMAN	145 kDa	7	3
40S ribosomal protein S23 OS=Homo sapiens OX=9606 GN=RPS23 PE=1 SV=3	sp|P62266|RS23_HUMAN	16 kDa	3	5
Sideroflexin-3 OS=Homo sapiens OX=9606 GN=SFXN3 PE=1 SV=3	sp|Q9BWM7|SFXN3_HUMAN	36 kDa	4	4
Podocan OS=Homo sapiens OX=9606 GN=PODN PE=1 SV=2	sp|Q7Z5L7|PODN_HUMAN	69 kDa	0	5
Y-box-binding protein 1 OS=Homo sapiens OX=9606 GN=YBX1 PE=1 SV=3	sp|P67809|YBOX1_HUMAN	36 kDa	6	0
Macrophage-capping protein OS=Homo sapiens OX=9606 GN=CAPG PE=1 SV=2	sp|P40121|CAPG_HUMAN	38 kDa	8	0
Peroxidasin homolog OS=Homo sapiens OX=9606 GN=PXDN PE=1 SV=2	sp|Q92626|PXDN_HUMAN	165 kDa	9	0
60S ribosomal protein L37a OS=Homo sapiens OX=9606 GN=RPL37A PE=1 SV=2	sp|P61513|RL37A_HUMAN	10 kDa	4	5
Insulin-like growth factor-binding protein 7 OS=Homo sapiens OX=9606 GN=IGFBP7 PE=1 SV=1	sp|Q16270|IBP7_HUMAN	29 kDa	9	0
Reticulocalbin-3 OS=Homo sapiens OX=9606 GN=RCN3 PE=1 SV=1	sp|Q96D15|RCN3_HUMAN	37 kDa	10	0
Vacuolar protein sorting-associated protein 29 OS=Homo sapiens OX=9606 GN=VPS29 PE=1 SV=1	sp|Q9UBQ0|VPS29_HUMAN	21 kDa	6	3
60S ribosomal protein L35 OS=Homo sapiens OX=9606 GN=RPL35 PE=1 SV=2	sp|P42766|RL35_HUMAN	15 kDa	7	3
Ras-related protein Rab-13 OS=Homo sapiens OX=9606 GN=RAB13 PE=1 SV=1	sp|P51153|RAB13_HUMAN	23 kDa	4	4
Caveolae-associated protein 3 OS=Homo sapiens OX=9606 GN=CAVIN3 PE=1 SV=3	sp|Q969G5|CAVN3_HUMAN	28 kDa	3	6
Purine nucleoside phosphorylase OS=Homo sapiens OX=9606 GN=PNP PE=1 SV=2	sp|P00491|PNPH_HUMAN	32 kDa	10	0
Sideroflexin-1 OS=Homo sapiens OX=9606 GN=SFXN1 PE=1 SV=4	sp|Q9H9B4|SFXN1_HUMAN	36 kDa	3	6
1,4-alpha-glucan-branching enzyme OS=Homo sapiens OX=9606 GN=GBE1 PE=1 SV=3	sp|Q04446|GLGB_HUMAN	80 kDa	8	0
ADP-ribosylation factor-like protein 8B OS=Homo sapiens OX=9606 GN=ARL8B PE=1 SV=1	sp|Q9NVJ2|ARL8B_HUMAN	22 kDa	8	0
Protein Niban 2 OS=Homo sapiens OX=9606 GN=NIBAN2 PE=1 SV=3	sp|Q96TA1|NIBA2_HUMAN	84 kDa	7	0
Myeloid-derived growth factor OS=Homo sapiens OX=9606 GN=MYDGF PE=1 SV=1	sp|Q969H8|MYDGF_HUMAN	19 kDa	7	0
Beta-2-microglobulin OS=Homo sapiens OX=9606 GN=B2M PE=1 SV=1	sp|P61769|B2MG_HUMAN	14 kDa	8	0
Bifunctional purine biosynthesis protein ATIC OS=Homo sapiens OX=9606 GN=ATIC PE=1 SV=3	sp|P31939|PUR9_HUMAN	65 kDa	7	0
SH3 domain-binding glutamic acid-rich-like protein 3 OS=Homo sapiens OX=9606 GN=SH3BGRL3 PE=1 SV=1	sp|Q9H299|SH3L3_HUMAN	10 kDa	8	0
Cytochrome c OS=Homo sapiens OX=9606 GN=CYCS PE=1 SV=2	sp|P99999|CYC_HUMAN	12 kDa	7	0
Elastin OS=Homo sapiens OX=9606 GN=ELN PE=1 SV=4	sp|P15502|ELN_HUMAN	68 kDa	0	10
Cystatin-B OS=Homo sapiens OX=9606 GN=CSTB PE=1 SV=2	sp|P04080|CYTB_HUMAN	11 kDa	9	0
Cation-independent mannose-6-phosphate receptor OS=Homo sapiens OX=9606 GN=IGF2R PE=1 SV=3	sp|P11717|MPRI_HUMAN	274 kDa	10	0
10 kDa heat shock protein, mitochondrial OS=Homo sapiens OX=9606 GN=HSPE1 PE=1 SV=2	sp|P61604|CH10_HUMAN	11 kDa	10	0
Microtubule-associated protein RP/EB family member 1 OS=Homo sapiens OX=9606 GN=MAPRE1 PE=1 SV=3	sp|Q15691|MARE1_HUMAN	30 kDa	9	0
Probable ATP-dependent RNA helicase DDX17 OS=Homo sapiens OX=9606 GN=DDX17 PE=1 SV=2	sp|Q92841|DDX17_HUMAN	80 kDa	3	0
Septin-9 OS=Homo sapiens OX=9606 GN=SEPTIN9 PE=1 SV=2	sp|Q9UHD8|SEPT9_HUMAN	65 kDa	6	2
Puromycin-sensitive aminopeptidase OS=Homo sapiens OX=9606 GN=NPEPPS PE=1 SV=2	sp|P55786|PSA_HUMAN	103 kDa	6	0
Hornerin OS=Homo sapiens OX=9606 GN=HRNR PE=1 SV=2	sp|Q86YZ3|HORN_HUMAN	282 kDa	0	5
Heterogeneous nuclear ribonucleoprotein U OS=Homo sapiens OX=9606 GN=HNRNPU PE=1 SV=6	sp|Q00839|HNRPU_HUMAN	91 kDa	7	0
Unconventional myosin-XV OS=Homo sapiens OX=9606 GN=MYO15A PE=1 SV=2	sp|Q9UKN7|MYO15_HUMAN	395 kDa	3	0
Protein mono-ADP-ribosyltransferase PARP4 OS=Homo sapiens OX=9606 GN=PARP4 PE=1 SV=3	sp|Q9UKK3|PARP4_HUMAN	193 kDa	0	5
Vitronectin OS=Homo sapiens OX=9606 GN=VTN PE=1 SV=1	sp|P04004|VTNC_HUMAN	54 kDa	2	4
Integrin-linked protein kinase OS=Homo sapiens OX=9606 GN=ILK PE=1 SV=2	sp|Q13418|ILK_HUMAN	51 kDa	3	6
Transmembrane emp24 domain-containing protein 7 OS=Homo sapiens OX=9606 GN=TMED7 PE=1 SV=2	sp|Q9Y3B3|TMED7_HUMAN	25 kDa	6	2
Very long-chain specific acyl-CoA dehydrogenase, mitochondrial OS=Homo sapiens OX=9606 GN=ACADVL PE=1 SV=1	sp|P49748|ACADV_HUMAN	70 kDa	4	4
Aconitate hydratase, mitochondrial OS=Homo sapiens OX=9606 GN=ACO2 PE=1 SV=2	sp|Q99798|ACON_HUMAN	85 kDa	8	0
Aspartate--tRNA ligase, cytoplasmic OS=Homo sapiens OX=9606 GN=DARS1 PE=1 SV=2	sp|P14868|SYDC_HUMAN	57 kDa	4	3
Complement C1q tumor necrosis factor-related protein 3 OS=Homo sapiens OX=9606 GN=C1QTNF3 PE=1 SV=1	sp|Q9BXJ4|C1QT3_HUMAN	27 kDa	7	0
Lysosome-associated membrane glycoprotein 1 OS=Homo sapiens OX=9606 GN=LAMP1 PE=1 SV=3	sp|P11279|LAMP1_HUMAN	45 kDa	6	0
Septin-11 OS=Homo sapiens OX=9606 GN=SEPTIN11 PE=1 SV=3	sp|Q9NVA2|SEP11_HUMAN	49 kDa	11	0
LIM and SH3 domain protein 1 OS=Homo sapiens OX=9606 GN=LASP1 PE=1 SV=2	sp|Q14847|LASP1_HUMAN	30 kDa	5	2
Plasma membrane calcium-transporting ATPase 4 OS=Homo sapiens OX=9606 GN=ATP2B4 PE=1 SV=2	sp|P23634|AT2B4_HUMAN	138 kDa	4	2
Cathepsin Z OS=Homo sapiens OX=9606 GN=CTSZ PE=1 SV=1	sp|Q9UBR2|CATZ_HUMAN	34 kDa	7	0
Dynactin subunit 1 OS=Homo sapiens OX=9606 GN=DCTN1 PE=1 SV=3	sp|Q14203|DCTN1_HUMAN	142 kDa	7	0
Spermidine synthase OS=Homo sapiens OX=9606 GN=SRM PE=1 SV=1	sp|P19623|SPEE_HUMAN	34 kDa	4	3
Glutaminase kidney isoform, mitochondrial OS=Homo sapiens OX=9606 GN=GLS PE=1 SV=1	sp|O94925|GLSK_HUMAN	73 kDa	7	0
Cartilage-associated protein OS=Homo sapiens OX=9606 GN=CRTAP PE=1 SV=1	sp|O75718|CRTAP_HUMAN	47 kDa	7	0
Eukaryotic translation initiation factor 3 subunit A OS=Homo sapiens OX=9606 GN=EIF3A PE=1 SV=1	sp|Q14152|EIF3A_HUMAN	167 kDa	9	0
ER lumen protein-retaining receptor 1 OS=Homo sapiens OX=9606 GN=KDELR1 PE=1 SV=1	sp|P24390|ERD21_HUMAN	25 kDa	4	3
Glutamate dehydrogenase 1, mitochondrial OS=Homo sapiens OX=9606 GN=GLUD1 PE=1 SV=2	sp|P00367|DHE3_HUMAN	61 kDa	8	0
Reticulocalbin-1 OS=Homo sapiens OX=9606 GN=RCN1 PE=1 SV=1	sp|Q15293|RCN1_HUMAN	39 kDa	9	0
Tricarboxylate transport protein, mitochondrial OS=Homo sapiens OX=9606 GN=SLC25A1 PE=1 SV=2	sp|P53007|TXTP_HUMAN	34 kDa	4	5
A disintegrin and metalloproteinase with thrombospondin motifs 2 OS=Homo sapiens OX=9606 GN=ADAMTS2 PE=2 SV=2	sp|O95450|ATS2_HUMAN	135 kDa	6	0
Semaphorin-3C OS=Homo sapiens OX=9606 GN=SEMA3C PE=2 SV=2	sp|Q99985|SEM3C_HUMAN	85 kDa	6	0
Proteasome subunit alpha type-5 OS=Homo sapiens OX=9606 GN=PSMA5 PE=1 SV=3	sp|P28066|PSA5_HUMAN	26 kDa	8	0
ATP synthase F(0) complex subunit B1, mitochondrial OS=Homo sapiens OX=9606 GN=ATP5PB PE=1 SV=2	sp|P24539|AT5F1_HUMAN	29 kDa	5	4
Glucosidase 2 subunit beta OS=Homo sapiens OX=9606 GN=PRKCSH PE=1 SV=2	sp|P14314|GLU2B_HUMAN	59 kDa	10	0
Complement C3 OS=Homo sapiens OX=9606 GN=C3 PE=1 SV=2	sp|P01024|CO3_HUMAN	187 kDa	0	9
60S ribosomal protein L31 OS=Homo sapiens OX=9606 GN=RPL31 PE=1 SV=1	sp|P62899|RL31_HUMAN	14 kDa	5	3
Cytochrome c oxidase subunit 6C OS=Homo sapiens OX=9606 GN=COX6C PE=1 SV=2	sp|P09669|COX6C_HUMAN	9 kDa	3	5
Sterol carrier protein 2 OS=Homo sapiens OX=9606 GN=SCP2 PE=1 SV=2	sp|P22307|SCP2_HUMAN	59 kDa	3	5
V-type proton ATPase 116 kDa subunit a1 OS=Homo sapiens OX=9606 GN=ATP6V0A1 PE=1 SV=3	sp|Q93050|VPP1_HUMAN	96 kDa	0	9
NADH dehydrogenase [ubiquinone] 1 beta subcomplex subunit 4 OS=Homo sapiens OX=9606 GN=NDUFB4 PE=1 SV=3	sp|O95168|NDUB4_HUMAN	15 kDa	0	7
Pyridoxal kinase OS=Homo sapiens OX=9606 GN=PDXK PE=1 SV=1	sp|O00764|PDXK_HUMAN	35 kDa	6	0
40S ribosomal protein S27-like OS=Homo sapiens OX=9606 GN=RPS27L PE=1 SV=3	sp|Q71UM5|RS27L_HUMAN	9 kDa	6	0
Multifunctional procollagen lysine hydroxylase and glycosyltransferase LH3 OS=Homo sapiens OX=9606 GN=PLOD3 PE=1 SV=1	sp|O60568|PLOD3_HUMAN	85 kDa	6	0
Ras-related protein Rab-5A OS=Homo sapiens OX=9606 GN=RAB5A PE=1 SV=2	sp|P20339|RAB5A_HUMAN	24 kDa	0	6
Glutathione S-transferase Mu 5 OS=Homo sapiens OX=9606 GN=GSTM5 PE=1 SV=3	sp|P46439|GSTM5_HUMAN	26 kDa	6	0
Perilipin-3 OS=Homo sapiens OX=9606 GN=PLIN3 PE=1 SV=3	sp|O60664|PLIN3_HUMAN	47 kDa	7	0
Heterogeneous nuclear ribonucleoprotein R OS=Homo sapiens OX=9606 GN=HNRNPR PE=1 SV=1	sp|O43390|HNRPR_HUMAN	71 kDa	8	0
Tripeptidyl-peptidase 1 OS=Homo sapiens OX=9606 GN=TPP1 PE=1 SV=2	sp|O14773|TPP1_HUMAN	61 kDa	8	0
SH3 domain-binding glutamic acid-rich-like protein OS=Homo sapiens OX=9606 GN=SH3BGRL PE=1 SV=1	sp|O75368|SH3L1_HUMAN	13 kDa	8	0
Proteasome subunit beta type-2 OS=Homo sapiens OX=9606 GN=PSMB2 PE=1 SV=1	sp|P49721|PSB2_HUMAN	23 kDa	8	0
Proteasome activator complex subunit 1 OS=Homo sapiens OX=9606 GN=PSME1 PE=1 SV=1	sp|Q06323|PSME1_HUMAN	29 kDa	8	0
Ubiquitin-conjugating enzyme E2 variant 2 OS=Homo sapiens OX=9606 GN=UBE2V2 PE=1 SV=4	sp|Q15819|UB2V2_HUMAN	16 kDa	8	0
Protein S100-A16 OS=Homo sapiens OX=9606 GN=S100A16 PE=1 SV=1	sp|Q96FQ6|S10AG_HUMAN	12 kDa	10	0
LIM domain and actin-binding protein 1 OS=Homo sapiens OX=9606 GN=LIMA1 PE=1 SV=1	sp|Q9UHB6|LIMA1_HUMAN	85 kDa	8	0
Platelet-activating factor acetylhydrolase IB subunit alpha2 OS=Homo sapiens OX=9606 GN=PAFAH1B2 PE=1 SV=1	sp|P68402|PA1B2_HUMAN	26 kDa	4	0
RNA-splicing ligase RtcB homolog OS=Homo sapiens OX=9606 GN=RTCB PE=1 SV=1	sp|Q9Y3I0|RTCB_HUMAN	55 kDa	4	0
Signal peptidase complex subunit 2 OS=Homo sapiens OX=9606 GN=SPCS2 PE=1 SV=3	sp|Q15005|SPCS2_HUMAN	25 kDa	6	2
Pyrroline-5-carboxylate reductase 1, mitochondrial OS=Homo sapiens OX=9606 GN=PYCR1 PE=1 SV=2	sp|P32322|P5CR1_HUMAN	33 kDa	7	2
Leucine-rich repeat-containing protein 59 OS=Homo sapiens OX=9606 GN=LRRC59 PE=1 SV=1	sp|Q96AG4|LRC59_HUMAN	35 kDa	5	2
26S proteasome regulatory subunit 4 OS=Homo sapiens OX=9606 GN=PSMC1 PE=1 SV=1	sp|P62191|PRS4_HUMAN	49 kDa	4	3
Endoplasmic reticulum resident protein 29 OS=Homo sapiens OX=9606 GN=ERP29 PE=1 SV=4	sp|P30040|ERP29_HUMAN	29 kDa	6	0
Delta-1-pyrroline-5-carboxylate synthase OS=Homo sapiens OX=9606 GN=ALDH18A1 PE=1 SV=2	sp|P54886|P5CS_HUMAN	87 kDa	5	2
Basic leucine zipper and W2 domain-containing protein 1 OS=Homo sapiens OX=9606 GN=BZW1 PE=1 SV=1	sp|Q7L1Q6|BZW1_HUMAN	48 kDa	4	0
Translocator protein OS=Homo sapiens OX=9606 GN=TSPO PE=1 SV=3	sp|P30536|TSPO_HUMAN	19 kDa	3	3
Alpha-parvin OS=Homo sapiens OX=9606 GN=PARVA PE=1 SV=1	sp|Q9NVD7|PARVA_HUMAN	42 kDa	6	0
Protein disulfide-isomerase A5 OS=Homo sapiens OX=9606 GN=PDIA5 PE=1 SV=1	sp|Q14554|PDIA5_HUMAN	60 kDa	5	0
Mitochondrial import receptor subunit TOM40 homolog OS=Homo sapiens OX=9606 GN=TOMM40 PE=1 SV=1	sp|O96008|TOM40_HUMAN	38 kDa	0	6
Transmembrane protein 165 OS=Homo sapiens OX=9606 GN=TMEM165 PE=1 SV=1	sp|Q9HC07|TM165_HUMAN	35 kDa	3	3
Isocitrate dehydrogenase [NADP], mitochondrial OS=Homo sapiens OX=9606 GN=IDH2 PE=1 SV=2	sp|P48735|IDHP_HUMAN	51 kDa	3	3
Adipocyte plasma membrane-associated protein OS=Homo sapiens OX=9606 GN=APMAP PE=1 SV=2	sp|Q9HDC9|APMAP_HUMAN	46 kDa	5	0
Catenin beta-1 OS=Homo sapiens OX=9606 GN=CTNNB1 PE=1 SV=1	sp|P35222|CTNB1_HUMAN	85 kDa	5	0
Dolichyl-diphosphooligosaccharide--protein glycosyltransferase subunit DAD1 OS=Homo sapiens OX=9606 GN=DAD1 PE=1 SV=3	sp|P61803|DAD1_HUMAN	12 kDa	3	4
Ras suppressor protein 1 OS=Homo sapiens OX=9606 GN=RSU1 PE=1 SV=3	sp|Q15404|RSU1_HUMAN	32 kDa	7	0
Heterogeneous nuclear ribonucleoprotein D0 OS=Homo sapiens OX=9606 GN=HNRNPD PE=1 SV=1	sp|Q14103|HNRPD_HUMAN	38 kDa	7	0
Microsomal glutathione S-transferase 1 OS=Homo sapiens OX=9606 GN=MGST1 PE=1 SV=1	sp|P10620|MGST1_HUMAN	18 kDa	4	3
Cytochrome c oxidase subunit 5A, mitochondrial OS=Homo sapiens OX=9606 GN=COX5A PE=1 SV=2	sp|P20674|COX5A_HUMAN	17 kDa	3	4
Quinone oxidoreductase PIG3 OS=Homo sapiens OX=9606 GN=TP53I3 PE=1 SV=2	sp|Q53FA7|QORX_HUMAN	36 kDa	7	0
40S ribosomal protein S27 OS=Homo sapiens OX=9606 GN=RPS27 PE=1 SV=3	sp|P42677|RS27_HUMAN	9 kDa	4	4
Vasodilator-stimulated phosphoprotein OS=Homo sapiens OX=9606 GN=VASP PE=1 SV=3	sp|P50552|VASP_HUMAN	40 kDa	3	4
Cytosol aminopeptidase OS=Homo sapiens OX=9606 GN=LAP3 PE=1 SV=3	sp|P28838|AMPL_HUMAN	56 kDa	7	0
Profilin-2 OS=Homo sapiens OX=9606 GN=PFN2 PE=1 SV=3	sp|P35080|PROF2_HUMAN	15 kDa	6	0
Calpain-1 catalytic subunit OS=Homo sapiens OX=9606 GN=CAPN1 PE=1 SV=1	sp|P07384|CAN1_HUMAN	82 kDa	5	0
Bisphosphoglycerate mutase OS=Homo sapiens OX=9606 GN=BPGM PE=1 SV=2	sp|P07738|PMGE_HUMAN	30 kDa	0	5
CCN family member 1 OS=Homo sapiens OX=9606 GN=CCN1 PE=1 SV=1	sp|O00622|CCN1_HUMAN	42 kDa	7	0
Junction plakoglobin OS=Homo sapiens OX=9606 GN=JUP PE=1 SV=3	sp|P14923|PLAK_HUMAN	82 kDa	0	4
Proteasome subunit alpha type-6 OS=Homo sapiens OX=9606 GN=PSMA6 PE=1 SV=1	sp|P60900|PSA6_HUMAN	27 kDa	7	0
Pentraxin-related protein PTX3 OS=Homo sapiens OX=9606 GN=PTX3 PE=1 SV=3	sp|P26022|PTX3_HUMAN	42 kDa	7	0
26S proteasome regulatory subunit 7 OS=Homo sapiens OX=9606 GN=PSMC2 PE=1 SV=3	sp|P35998|PRS7_HUMAN	49 kDa	6	0
Superoxide dismutase [Cu-Zn] OS=Homo sapiens OX=9606 GN=SOD1 PE=1 SV=2	sp|P00441|SODC_HUMAN	16 kDa	5	0
6-phosphogluconolactonase OS=Homo sapiens OX=9606 GN=PGLS PE=1 SV=2	sp|O95336|6PGL_HUMAN	28 kDa	7	0
Peptidyl-prolyl cis-trans isomerase FKBP9 OS=Homo sapiens OX=9606 GN=FKBP9 PE=1 SV=2	sp|O95302|FKBP9_HUMAN	63 kDa	7	0
Integrin alpha-11 OS=Homo sapiens OX=9606 GN=ITGA11 PE=1 SV=2	sp|Q9UKX5|ITA11_HUMAN	133 kDa	6	0
Integrin alpha-5 OS=Homo sapiens OX=9606 GN=ITGA5 PE=1 SV=2	sp|P08648|ITA5_HUMAN	115 kDa	9	0
Antithrombin-III OS=Homo sapiens OX=9606 GN=SERPINC1 PE=1 SV=1	sp|P01008|ANT3_HUMAN	53 kDa	0	7
Ubiquitin-like protein ISG15 OS=Homo sapiens OX=9606 GN=ISG15 PE=1 SV=5	sp|P05161|ISG15_HUMAN	18 kDa	7	0
Probable ATP-dependent RNA helicase DDX5 OS=Homo sapiens OX=9606 GN=DDX5 PE=1 SV=1	sp|P17844|DDX5_HUMAN	69 kDa	3	0
Heterogeneous nuclear ribonucleoprotein M OS=Homo sapiens OX=9606 GN=HNRNPM PE=1 SV=3	sp|P52272|HNRPM_HUMAN	78 kDa	5	0
Lysophospholipid acyltransferase 7 OS=Homo sapiens OX=9606 GN=MBOAT7 PE=1 SV=2	sp|Q96N66|MBOA7_HUMAN	53 kDa	0	3
Membrane-associated progesterone receptor component 2 OS=Homo sapiens OX=9606 GN=PGRMC2 PE=1 SV=1	sp|O15173|PGRC2_HUMAN	24 kDa	3	3
Eukaryotic translation initiation factor 2 subunit 1 OS=Homo sapiens OX=9606 GN=EIF2S1 PE=1 SV=3	sp|P05198|IF2A_HUMAN	36 kDa	6	0
ADP-ribosylation factor-like protein 1 OS=Homo sapiens OX=9606 GN=ARL1 PE=1 SV=1	sp|P40616|ARL1_HUMAN	20 kDa	4	2
Ribosome maturation protein SBDS OS=Homo sapiens OX=9606 GN=SBDS PE=1 SV=4	sp|Q9Y3A5|SBDS_HUMAN	29 kDa	4	3
Cytochrome b-c1 complex subunit 2, mitochondrial OS=Homo sapiens OX=9606 GN=UQCRC2 PE=1 SV=3	sp|P22695|QCR2_HUMAN	48 kDa	3	0
Kinesin-1 heavy chain OS=Homo sapiens OX=9606 GN=KIF5B PE=1 SV=1	sp|P33176|KINH_HUMAN	110 kDa	5	0
Matrix metalloproteinase-14 OS=Homo sapiens OX=9606 GN=MMP14 PE=1 SV=3	sp|P50281|MMP14_HUMAN	66 kDa	3	2
Unconventional myosin-VI OS=Homo sapiens OX=9606 GN=MYO6 PE=1 SV=4	sp|Q9UM54|MYO6_HUMAN	150 kDa	0	2
26S proteasome non-ATPase regulatory subunit 13 OS=Homo sapiens OX=9606 GN=PSMD13 PE=1 SV=2	sp|Q9UNM6|PSD13_HUMAN	43 kDa	0	4
Cytoplasmic aconitate hydratase OS=Homo sapiens OX=9606 GN=ACO1 PE=1 SV=3	sp|P21399|ACOHC_HUMAN	98 kDa	5	0
Elongation factor 1-beta OS=Homo sapiens OX=9606 GN=EEF1B2 PE=1 SV=3	sp|P24534|EF1B_HUMAN	25 kDa	3	0
Cytochrome b-c1 complex subunit 1, mitochondrial OS=Homo sapiens OX=9606 GN=UQCRC1 PE=1 SV=3	sp|P31930|QCR1_HUMAN	53 kDa	6	0
Coagulation factor XIII A chain OS=Homo sapiens OX=9606 GN=F13A1 PE=1 SV=4	sp|P00488|F13A_HUMAN	83 kDa	0	2
Glyoxylate reductase/hydroxypyruvate reductase OS=Homo sapiens OX=9606 GN=GRHPR PE=1 SV=1	sp|Q9UBQ7|GRHPR_HUMAN	36 kDa	4	0
ATP synthase subunit gamma, mitochondrial OS=Homo sapiens OX=9606 GN=ATP5F1C PE=1 SV=1	sp|P36542|ATPG_HUMAN	33 kDa	3	5
Sulfide:quinone oxidoreductase, mitochondrial OS=Homo sapiens OX=9606 GN=SQOR PE=1 SV=1	sp|Q9Y6N5|SQOR_HUMAN	50 kDa	4	0
Lysosome membrane protein 2 OS=Homo sapiens OX=9606 GN=SCARB2 PE=1 SV=2	sp|Q14108|SCRB2_HUMAN	54 kDa	8	0
Golgin subfamily B member 1 OS=Homo sapiens OX=9606 GN=GOLGB1 PE=1 SV=2	sp|Q14789|GOGB1_HUMAN	376 kDa	0	4
Phosphatidylinositol-binding clathrin assembly protein OS=Homo sapiens OX=9606 GN=PICALM PE=1 SV=2	sp|Q13492|PICAL_HUMAN	71 kDa	6	0
Inhibitor of nuclear factor kappa-B kinase-interacting protein OS=Homo sapiens OX=9606 GN=IKBIP PE=1 SV=1	sp|Q70UQ0|IKIP_HUMAN	39 kDa	0	7
BAG family molecular chaperone regulator 2 OS=Homo sapiens OX=9606 GN=BAG2 PE=1 SV=1	sp|O95816|BAG2_HUMAN	24 kDa	4	2
Vesicle transport protein GOT1B OS=Homo sapiens OX=9606 GN=GOLT1B PE=1 SV=1	sp|Q9Y3E0|GOT1B_HUMAN	15 kDa	0	6
DnaJ homolog subfamily B member 4 OS=Homo sapiens OX=9606 GN=DNAJB4 PE=1 SV=1	sp|Q9UDY4|DNJB4_HUMAN	38 kDa	4	2
AP-2 complex subunit alpha-1 OS=Homo sapiens OX=9606 GN=AP2A1 PE=1 SV=3	sp|O95782|AP2A1_HUMAN	108 kDa	3	0
Transportin-1 OS=Homo sapiens OX=9606 GN=TNPO1 PE=1 SV=2	sp|Q92973|TNPO1_HUMAN	102 kDa	5	0
Lactadherin OS=Homo sapiens OX=9606 GN=MFGE8 PE=1 SV=3	sp|Q08431|MFGM_HUMAN	43 kDa	6	0
Adenosine 5'-monophosphoramidase HINT1 OS=Homo sapiens OX=9606 GN=HINT1 PE=1 SV=2	sp|P49773|HINT1_HUMAN	14 kDa	5	0
V-type proton ATPase subunit B, brain isoform OS=Homo sapiens OX=9606 GN=ATP6V1B2 PE=1 SV=3	sp|P21281|VATB2_HUMAN	57 kDa	4	0
RNA-binding motif protein, X chromosome OS=Homo sapiens OX=9606 GN=RBMX PE=1 SV=3	sp|P38159|RBMX_HUMAN	42 kDa	5	0
Protein PML OS=Homo sapiens OX=9606 GN=PML PE=1 SV=3	sp|P29590|PML_HUMAN	98 kDa	5	0
Caveolin-2 OS=Homo sapiens OX=9606 GN=CAV2 PE=1 SV=2	sp|P51636|CAV2_HUMAN	18 kDa	0	4
Alcohol dehydrogenase class-3 OS=Homo sapiens OX=9606 GN=ADH5 PE=1 SV=4	sp|P11766|ADHX_HUMAN	40 kDa	4	0
Peptidyl-prolyl cis-trans isomerase C OS=Homo sapiens OX=9606 GN=PPIC PE=1 SV=1	sp|P45877|PPIC_HUMAN	23 kDa	4	0
Proteasome subunit beta type-4 OS=Homo sapiens OX=9606 GN=PSMB4 PE=1 SV=4	sp|P28070|PSB4_HUMAN	29 kDa	5	0
Aldehyde dehydrogenase family 1 member A3 OS=Homo sapiens OX=9606 GN=ALDH1A3 PE=1 SV=2	sp|P47895|AL1A3_HUMAN	56 kDa	3	0
Pre-mRNA-processing-splicing factor 8 OS=Homo sapiens OX=9606 GN=PRPF8 PE=1 SV=2	sp|Q6P2Q9|PRP8_HUMAN	274 kDa	6	0
Lamin-B2 OS=Homo sapiens OX=9606 GN=LMNB2 PE=1 SV=4	sp|Q03252|LMNB2_HUMAN	70 kDa	6	0
Flavin reductase (NADPH) OS=Homo sapiens OX=9606 GN=BLVRB PE=1 SV=3	sp|P30043|BLVRB_HUMAN	22 kDa	6	0
Prosaposin OS=Homo sapiens OX=9606 GN=PSAP PE=1 SV=2	sp|P07602|SAP_HUMAN	58 kDa	6	0
Ubiquitin-conjugating enzyme E2 N OS=Homo sapiens OX=9606 GN=UBE2N PE=1 SV=1	sp|P61088|UBE2N_HUMAN (+1)	17 kDa	6	0
Proteasome subunit beta type-5 OS=Homo sapiens OX=9606 GN=PSMB5 PE=1 SV=3	sp|P28074|PSB5_HUMAN	28 kDa	6	0
UDP-N-acetylhexosamine pyrophosphorylase OS=Homo sapiens OX=9606 GN=UAP1 PE=1 SV=3	sp|Q16222|UAP1_HUMAN	59 kDa	6	0
Dipeptidyl peptidase 3 OS=Homo sapiens OX=9606 GN=DPP3 PE=1 SV=2	sp|Q9NY33|DPP3_HUMAN	83 kDa	7	0
Semaphorin-7A OS=Homo sapiens OX=9606 GN=SEMA7A PE=1 SV=1	sp|O75326|SEM7A_HUMAN	75 kDa	0	8
Annexin A11 OS=Homo sapiens OX=9606 GN=ANXA11 PE=1 SV=1	sp|P50995|ANX11_HUMAN	54 kDa	6	0
Serine--tRNA ligase, cytoplasmic OS=Homo sapiens OX=9606 GN=SARS1 PE=1 SV=3	sp|P49591|SYSC_HUMAN	59 kDa	2	3
Spectrin beta chain, non-erythrocytic 5 OS=Homo sapiens OX=9606 GN=SPTBN5 PE=1 SV=2	sp|Q9NRC6|SPTN5_HUMAN	417 kDa	0	2
Eukaryotic translation initiation factor 4 gamma 1 OS=Homo sapiens OX=9606 GN=EIF4G1 PE=1 SV=4	sp|Q04637|IF4G1_HUMAN	175 kDa	0	2
Lysyl oxidase homolog 2 OS=Homo sapiens OX=9606 GN=LOXL2 PE=1 SV=1	sp|Q9Y4K0|LOXL2_HUMAN	87 kDa	4	2
Transcription elongation factor SPT6 OS=Homo sapiens OX=9606 GN=SUPT6H PE=1 SV=2	sp|Q7KZ85|SPT6H_HUMAN	199 kDa	0	2
Heterogeneous nuclear ribonucleoprotein L OS=Homo sapiens OX=9606 GN=HNRNPL PE=1 SV=2	sp|P14866|HNRPL_HUMAN	64 kDa	3	2
Transmembrane 9 superfamily member 3 OS=Homo sapiens OX=9606 GN=TM9SF3 PE=1 SV=2	sp|Q9HD45|TM9S3_HUMAN	68 kDa	0	2
Leucine-rich repeat-containing protein 17 OS=Homo sapiens OX=9606 GN=LRRC17 PE=2 SV=1	sp|Q8N6Y2|LRC17_HUMAN	52 kDa	0	4
Bardet-Biedl syndrome 7 protein OS=Homo sapiens OX=9606 GN=BBS7 PE=1 SV=2	sp|Q8IWZ6|BBS7_HUMAN	80 kDa	0	2
Dual specificity mitogen-activated protein kinase kinase 2 OS=Homo sapiens OX=9606 GN=MAP2K2 PE=1 SV=1	sp|P36507|MP2K2_HUMAN	44 kDa	2	2
Non-POU domain-containing octamer-binding protein OS=Homo sapiens OX=9606 GN=NONO PE=1 SV=4	sp|Q15233|NONO_HUMAN	54 kDa	2	0
Tissue-type plasminogen activator OS=Homo sapiens OX=9606 GN=PLAT PE=1 SV=1	sp|P00750|TPA_HUMAN	63 kDa	3	0
Apolipoprotein E OS=Homo sapiens OX=9606 GN=APOE PE=1 SV=1	sp|P02649|APOE_HUMAN	36 kDa	0	3
Septin-7 OS=Homo sapiens OX=9606 GN=SEPTIN7 PE=1 SV=2	sp|Q16181|SEPT7_HUMAN	51 kDa	5	0
Protein transport protein Sec61 subunit beta OS=Homo sapiens OX=9606 GN=SEC61B PE=1 SV=2	sp|P60468|SC61B_HUMAN	10 kDa	2	3
Prostaglandin reductase 1 OS=Homo sapiens OX=9606 GN=PTGR1 PE=1 SV=2	sp|Q14914|PTGR1_HUMAN	36 kDa	6	0
60S ribosomal protein L34 OS=Homo sapiens OX=9606 GN=RPL34 PE=1 SV=3	sp|P49207|RL34_HUMAN	13 kDa	3	2
Asparagine--tRNA ligase, cytoplasmic OS=Homo sapiens OX=9606 GN=NARS1 PE=1 SV=1	sp|O43776|SYNC_HUMAN	63 kDa	5	2
C-type lectin domain family 11 member A OS=Homo sapiens OX=9606 GN=CLEC11A PE=1 SV=1	sp|Q9Y240|CLC11_HUMAN	36 kDa	5	0
UTP--glucose-1-phosphate uridylyltransferase OS=Homo sapiens OX=9606 GN=UGP2 PE=1 SV=5	sp|Q16851|UGPA_HUMAN	57 kDa	5	0
DnaJ homolog subfamily A member 1 OS=Homo sapiens OX=9606 GN=DNAJA1 PE=1 SV=2	sp|P31689|DNJA1_HUMAN	45 kDa	3	2
Peptidyl-prolyl cis-trans isomerase FKBP11 OS=Homo sapiens OX=9606 GN=FKBP11 PE=1 SV=1	sp|Q9NYL4|FKB11_HUMAN	22 kDa	4	2
Eukaryotic translation initiation factor 6 OS=Homo sapiens OX=9606 GN=EIF6 PE=1 SV=1	sp|P56537|IF6_HUMAN	27 kDa	6	0
Glutathione peroxidase 1 OS=Homo sapiens OX=9606 GN=GPX1 PE=1 SV=4	sp|P07203|GPX1_HUMAN	22 kDa	4	2
Protein transport protein Sec24C OS=Homo sapiens OX=9606 GN=SEC24C PE=1 SV=3	sp|P53992|SC24C_HUMAN	118 kDa	5	0
Calcium/calmodulin-dependent protein kinase type II subunit delta OS=Homo sapiens OX=9606 GN=CAMK2D PE=1 SV=3	sp|Q13557|KCC2D_HUMAN	56 kDa	2	3
Eukaryotic translation initiation factor 3 subunit B OS=Homo sapiens OX=9606 GN=EIF3B PE=1 SV=3	sp|P55884|EIF3B_HUMAN	92 kDa	6	0
Twinfilin-1 OS=Homo sapiens OX=9606 GN=TWF1 PE=1 SV=3	sp|Q12792|TWF1_HUMAN	40 kDa	6	0
Copine-1 OS=Homo sapiens OX=9606 GN=CPNE1 PE=1 SV=1	sp|Q99829|CPNE1_HUMAN	59 kDa	5	0
Transmembrane protein 33 OS=Homo sapiens OX=9606 GN=TMEM33 PE=1 SV=2	sp|P57088|TMM33_HUMAN	28 kDa	3	2
LIM domain only protein 7 OS=Homo sapiens OX=9606 GN=LMO7 PE=1 SV=3	sp|Q8WWI1|LMO7_HUMAN	193 kDa	3	4
Aspartyl/asparaginyl beta-hydroxylase OS=Homo sapiens OX=9606 GN=ASPH PE=1 SV=3	sp|Q12797|ASPH_HUMAN	86 kDa	3	0
Reticulon-3 OS=Homo sapiens OX=9606 GN=RTN3 PE=1 SV=2	sp|O95197|RTN3_HUMAN	113 kDa	3	0
Dihydrolipoyllysine-residue succinyltransferase component of 2-oxoglutarate dehydrogenase complex, mitochondrial OS=Homo sapiens OX=9606 GN=DLST PE=1 SV=4	sp|P36957|ODO2_HUMAN	49 kDa	3	0
Sequestosome-1 OS=Homo sapiens OX=9606 GN=SQSTM1 PE=1 SV=1	sp|Q13501|SQSTM_HUMAN	48 kDa	5	0
Magnesium transporter protein 1 OS=Homo sapiens OX=9606 GN=MAGT1 PE=1 SV=1	sp|Q9H0U3|MAGT1_HUMAN	38 kDa	0	4
26S proteasome regulatory subunit 6B OS=Homo sapiens OX=9606 GN=PSMC4 PE=1 SV=2	sp|P43686|PRS6B_HUMAN	47 kDa	2	0
Latexin OS=Homo sapiens OX=9606 GN=LXN PE=1 SV=2	sp|Q9BS40|LXN_HUMAN	26 kDa	3	0
Uveal autoantigen with coiled-coil domains and ankyrin repeats OS=Homo sapiens OX=9606 GN=UACA PE=1 SV=2	sp|Q9BZF9|UACA_HUMAN	163 kDa	4	0
Insulin-like growth factor-binding protein 3 OS=Homo sapiens OX=9606 GN=IGFBP3 PE=1 SV=2	sp|P17936|IBP3_HUMAN	32 kDa	3	0
Alpha-aminoadipic semialdehyde dehydrogenase OS=Homo sapiens OX=9606 GN=ALDH7A1 PE=1 SV=5	sp|P49419|AL7A1_HUMAN	58 kDa	6	0
Ras-related protein Rab-18 OS=Homo sapiens OX=9606 GN=RAB18 PE=1 SV=1	sp|Q9NP72|RAB18_HUMAN	23 kDa	4	0
Cytochrome c1, heme protein, mitochondrial OS=Homo sapiens OX=9606 GN=CYC1 PE=1 SV=3	sp|P08574|CY1_HUMAN	35 kDa	4	0
TRIO and F-actin-binding protein OS=Homo sapiens OX=9606 GN=TRIOBP PE=1 SV=3	sp|Q9H2D6|TARA_HUMAN	261 kDa	4	0
Leucine-rich PPR motif-containing protein, mitochondrial OS=Homo sapiens OX=9606 GN=LRPPRC PE=1 SV=3	sp|P42704|LPPRC_HUMAN	158 kDa	4	0
EGF-containing fibulin-like extracellular matrix protein 2 OS=Homo sapiens OX=9606 GN=EFEMP2 PE=1 SV=3	sp|O95967|FBLN4_HUMAN	49 kDa	0	4
NADH dehydrogenase [ubiquinone] 1 beta subcomplex subunit 9 OS=Homo sapiens OX=9606 GN=NDUFB9 PE=1 SV=3	sp|Q9Y6M9|NDUB9_HUMAN	22 kDa	0	5
Stomatin-like protein 2, mitochondrial OS=Homo sapiens OX=9606 GN=STOML2 PE=1 SV=1	sp|Q9UJZ1|STML2_HUMAN	39 kDa	0	4
Transferrin receptor protein 1 OS=Homo sapiens OX=9606 GN=TFRC PE=1 SV=2	sp|P02786|TFR1_HUMAN	85 kDa	5	0
Ubiquitin-conjugating enzyme E2 L3 OS=Homo sapiens OX=9606 GN=UBE2L3 PE=1 SV=1	sp|P68036|UB2L3_HUMAN	18 kDa	4	0
Neuroplastin OS=Homo sapiens OX=9606 GN=NPTN PE=1 SV=2	sp|Q9Y639|NPTN_HUMAN	44 kDa	3	0
Protein TFG OS=Homo sapiens OX=9606 GN=TFG PE=1 SV=2	sp|Q92734|TFG_HUMAN	43 kDa	4	0
Hemicentin-1 OS=Homo sapiens OX=9606 GN=HMCN1 PE=1 SV=2	sp|Q96RW7|HMCN1_HUMAN	613 kDa	4	0
Golgi reassembly-stacking protein 2 OS=Homo sapiens OX=9606 GN=GORASP2 PE=1 SV=3	sp|Q9H8Y8|GORS2_HUMAN	47 kDa	5	0
Neuropilin-1 OS=Homo sapiens OX=9606 GN=NRP1 PE=1 SV=3	sp|O14786|NRP1_HUMAN	103 kDa	4	0
Eukaryotic translation initiation factor 2 subunit 3 OS=Homo sapiens OX=9606 GN=EIF2S3 PE=1 SV=3	sp|P41091|IF2G_HUMAN	51 kDa	4	0
ATP-dependent RNA helicase DDX1 OS=Homo sapiens OX=9606 GN=DDX1 PE=1 SV=2	sp|Q92499|DDX1_HUMAN	82 kDa	5	0
26S proteasome non-ATPase regulatory subunit 3 OS=Homo sapiens OX=9606 GN=PSMD3 PE=1 SV=2	sp|O43242|PSMD3_HUMAN	61 kDa	6	0
Membrane-associated progesterone receptor component 1 OS=Homo sapiens OX=9606 GN=PGRMC1 PE=1 SV=3	sp|O00264|PGRC1_HUMAN	22 kDa	3	0
Interferon-induced GTP-binding protein Mx1 OS=Homo sapiens OX=9606 GN=MX1 PE=1 SV=4	sp|P20591|MX1_HUMAN	76 kDa	5	0
Gremlin-1 OS=Homo sapiens OX=9606 GN=GREM1 PE=1 SV=1	sp|O60565|GREM1_HUMAN	21 kDa	5	0
26S proteasome non-ATPase regulatory subunit 1 OS=Homo sapiens OX=9606 GN=PSMD1 PE=1 SV=2	sp|Q99460|PSMD1_HUMAN	106 kDa	5	0
Pre-mRNA-splicing factor ATP-dependent RNA helicase DHX15 OS=Homo sapiens OX=9606 GN=DHX15 PE=1 SV=2	sp|O43143|DHX15_HUMAN	91 kDa	5	0
DNA damage-binding protein 1 OS=Homo sapiens OX=9606 GN=DDB1 PE=1 SV=1	sp|Q16531|DDB1_HUMAN	127 kDa	5	0
Cleavage and polyadenylation specificity factor subunit 5 OS=Homo sapiens OX=9606 GN=NUDT21 PE=1 SV=1	sp|O43809|CPSF5_HUMAN	26 kDa	5	0
Heat shock 70 kDa protein 4 OS=Homo sapiens OX=9606 GN=HSPA4 PE=1 SV=4	sp|P34932|HSP74_HUMAN	94 kDa	5	0
Myotrophin OS=Homo sapiens OX=9606 GN=MTPN PE=1 SV=2	sp|P58546|MTPN_HUMAN	13 kDa	6	0
Nidogen-2 OS=Homo sapiens OX=9606 GN=NID2 PE=1 SV=3	sp|Q14112|NID2_HUMAN	151 kDa	0	5
Thioredoxin-dependent peroxide reductase, mitochondrial OS=Homo sapiens OX=9606 GN=PRDX3 PE=1 SV=3	sp|P30048|PRDX3_HUMAN	28 kDa	5	0
Calcium homeostasis modulator protein 5 OS=Homo sapiens OX=9606 GN=CALHM5 PE=1 SV=1	sp|Q8N5C1|CAHM5_HUMAN	35 kDa	0	6
Receptor expression-enhancing protein 5 OS=Homo sapiens OX=9606 GN=REEP5 PE=1 SV=3	sp|Q00765|REEP5_HUMAN	21 kDa	5	0
Prostaglandin E synthase 3 OS=Homo sapiens OX=9606 GN=PTGES3 PE=1 SV=1	sp|Q15185|TEBP_HUMAN	19 kDa	5	0
40S ribosomal protein S21 OS=Homo sapiens OX=9606 GN=RPS21 PE=1 SV=1	sp|P63220|RS21_HUMAN	9 kDa	5	0
Lactoylglutathione lyase OS=Homo sapiens OX=9606 GN=GLO1 PE=1 SV=4	sp|Q04760|LGUL_HUMAN	21 kDa	5	0
Serine/arginine-rich splicing factor 2 OS=Homo sapiens OX=9606 GN=SRSF2 PE=1 SV=4	sp|Q01130|SRSF2_HUMAN	25 kDa	5	0
Proteasome subunit beta type-3 OS=Homo sapiens OX=9606 GN=PSMB3 PE=1 SV=2	sp|P49720|PSB3_HUMAN	23 kDa	5	0
Rho-related GTP-binding protein RhoG OS=Homo sapiens OX=9606 GN=RHOG PE=1 SV=1	sp|P84095|RHOG_HUMAN	21 kDa	4	0
Serine/arginine-rich splicing factor 1 OS=Homo sapiens OX=9606 GN=SRSF1 PE=1 SV=2	sp|Q07955|SRSF1_HUMAN	28 kDa	5	0
Stress-induced-phosphoprotein 1 OS=Homo sapiens OX=9606 GN=STIP1 PE=1 SV=1	sp|P31948|STIP1_HUMAN	63 kDa	5	0
High mobility group protein B1 OS=Homo sapiens OX=9606 GN=HMGB1 PE=1 SV=3	sp|P09429|HMGB1_HUMAN	25 kDa	5	0
Sorting nexin-12 OS=Homo sapiens OX=9606 GN=SNX12 PE=1 SV=4	sp|Q9UMY4|SNX12_HUMAN	19 kDa	4	0
Sec1 family domain-containing protein 1 OS=Homo sapiens OX=9606 GN=SCFD1 PE=1 SV=4	sp|Q8WVM8|SCFD1_HUMAN	72 kDa	3	0
Lysosomal protective protein OS=Homo sapiens OX=9606 GN=CTSA PE=1 SV=2	sp|P10619|PPGB_HUMAN	54 kDa	2	0
NADH dehydrogenase [ubiquinone] 1 beta subcomplex subunit 10 OS=Homo sapiens OX=9606 GN=NDUFB10 PE=1 SV=3	sp|O96000|NDUBA_HUMAN	21 kDa	0	2
Intercellular adhesion molecule 1 OS=Homo sapiens OX=9606 GN=ICAM1 PE=1 SV=2	sp|P05362|ICAM1_HUMAN	58 kDa	2	0
Fermitin family homolog 2 OS=Homo sapiens OX=9606 GN=FERMT2 PE=1 SV=1	sp|Q96AC1|FERM2_HUMAN	78 kDa	4	0
3-hydroxyacyl-CoA dehydrogenase type-2 OS=Homo sapiens OX=9606 GN=HSD17B10 PE=1 SV=3	sp|Q99714|HCD2_HUMAN	27 kDa	2	2
Cytochrome b-c1 complex subunit 8 OS=Homo sapiens OX=9606 GN=UQCRQ PE=1 SV=4	sp|O14949|QCR8_HUMAN	10 kDa	2	2
Ubiquitin carboxyl-terminal hydrolase 14 OS=Homo sapiens OX=9606 GN=USP14 PE=1 SV=3	sp|P54578|UBP14_HUMAN	56 kDa	2	0
E3 ubiquitin-protein ligase TRIM23 OS=Homo sapiens OX=9606 GN=TRIM23 PE=1 SV=1	sp|P36406|TRI23_HUMAN	64 kDa	2	2
Protein LYRIC OS=Homo sapiens OX=9606 GN=MTDH PE=1 SV=2	sp|Q86UE4|LYRIC_HUMAN	64 kDa	2	2
Signal peptidase complex catalytic subunit SEC11A OS=Homo sapiens OX=9606 GN=SEC11A PE=1 SV=1	sp|P67812|SC11A_HUMAN	21 kDa	2	3
Calcium load-activated calcium channel OS=Homo sapiens OX=9606 GN=TMCO1 PE=1 SV=2	sp|Q9UM00|TMCO1_HUMAN	27 kDa	2	3
Vitamin K epoxide reductase complex subunit 1 OS=Homo sapiens OX=9606 GN=VKORC1 PE=1 SV=1	sp|Q9BQB6|VKOR1_HUMAN	18 kDa	2	0
Protein S100-A8 OS=Homo sapiens OX=9606 GN=S100A8 PE=1 SV=1	sp|P05109|S10A8_HUMAN	11 kDa	0	2
ATP synthase subunit g, mitochondrial OS=Homo sapiens OX=9606 GN=ATP5MG PE=1 SV=3	sp|O75964|ATP5L_HUMAN	11 kDa	0	3
26S proteasome non-ATPase regulatory subunit 12 OS=Homo sapiens OX=9606 GN=PSMD12 PE=1 SV=3	sp|O00232|PSD12_HUMAN	53 kDa	3	0
Protein enabled homolog OS=Homo sapiens OX=9606 GN=ENAH PE=1 SV=2	sp|Q8N8S7|ENAH_HUMAN	67 kDa	3	0
Electron transfer flavoprotein subunit beta OS=Homo sapiens OX=9606 GN=ETFB PE=1 SV=3	sp|P38117|ETFB_HUMAN	28 kDa	2	0
Ras-related protein Rab-21 OS=Homo sapiens OX=9606 GN=RAB21 PE=1 SV=3	sp|Q9UL25|RAB21_HUMAN	24 kDa	4	0
Mitochondrial fission 1 protein OS=Homo sapiens OX=9606 GN=FIS1 PE=1 SV=2	sp|Q9Y3D6|FIS1_HUMAN	17 kDa	3	0
Vesicle-associated membrane protein-associated protein B/C OS=Homo sapiens OX=9606 GN=VAPB PE=1 SV=3	sp|O95292|VAPB_HUMAN	27 kDa	3	0
Eukaryotic translation initiation factor 2 subunit 2 OS=Homo sapiens OX=9606 GN=EIF2S2 PE=1 SV=2	sp|P20042|IF2B_HUMAN	38 kDa	2	0
Protein RER1 OS=Homo sapiens OX=9606 GN=RER1 PE=1 SV=1	sp|O15258|RER1_HUMAN	23 kDa	0	2
ER lumen protein-retaining receptor 3 OS=Homo sapiens OX=9606 GN=KDELR3 PE=1 SV=1	sp|O43731|ERD23_HUMAN	25 kDa	0	3
GTP-binding protein SAR1a OS=Homo sapiens OX=9606 GN=SAR1A PE=1 SV=1	sp|Q9NR31|SAR1A_HUMAN	22 kDa	4	0
S-adenosylmethionine synthase isoform type-2 OS=Homo sapiens OX=9606 GN=MAT2A PE=1 SV=1	sp|P31153|METK2_HUMAN	44 kDa	2	0
Cathepsin K OS=Homo sapiens OX=9606 GN=CTSK PE=1 SV=1	sp|P43235|CATK_HUMAN	37 kDa	2	0
Signal recognition particle receptor subunit alpha OS=Homo sapiens OX=9606 GN=SRPRA PE=1 SV=2	sp|P08240|SRPRA_HUMAN	70 kDa	3	0
26S proteasome non-ATPase regulatory subunit 8 OS=Homo sapiens OX=9606 GN=PSMD8 PE=1 SV=2	sp|P48556|PSMD8_HUMAN	40 kDa	4	0
Platelet-activating factor acetylhydrolase IB subunit beta OS=Homo sapiens OX=9606 GN=PAFAH1B1 PE=1 SV=2	sp|P43034|LIS1_HUMAN	47 kDa	3	0
Solute carrier family 35 member E1 OS=Homo sapiens OX=9606 GN=SLC35E1 PE=1 SV=2	sp|Q96K37|S35E1_HUMAN	45 kDa	0	3
Lysosomal alpha-glucosidase OS=Homo sapiens OX=9606 GN=GAA PE=1 SV=4	sp|P10253|LYAG_HUMAN	105 kDa	3	0
Transmembrane protein 214 OS=Homo sapiens OX=9606 GN=TMEM214 PE=1 SV=2	sp|Q6NUQ4|TM214_HUMAN	77 kDa	0	3
Protein FAM98A OS=Homo sapiens OX=9606 GN=FAM98A PE=1 SV=2	sp|Q8NCA5|FA98A_HUMAN	55 kDa	0	2
Serine/threonine-protein kinase Nek6 OS=Homo sapiens OX=9606 GN=NEK6 PE=1 SV=2	sp|Q9HC98|NEK6_HUMAN	36 kDa	0	2
Alkaline phosphatase, tissue-nonspecific isozyme OS=Homo sapiens OX=9606 GN=ALPL PE=1 SV=4	sp|P05186|PPBT_HUMAN	57 kDa	0	3
Serine/threonine-protein phosphatase 2A catalytic subunit beta isoform OS=Homo sapiens OX=9606 GN=PPP2CB PE=1 SV=1	sp|P62714|PP2AB_HUMAN (+1)	36 kDa	3	0
ADAMTS-like protein 4 OS=Homo sapiens OX=9606 GN=ADAMTSL4 PE=1 SV=2	sp|Q6UY14|ATL4_HUMAN	117 kDa	0	4
Glycogen debranching enzyme OS=Homo sapiens OX=9606 GN=AGL PE=1 SV=3	sp|P35573|GDE_HUMAN	175 kDa	2	0
RNA-binding protein FUS OS=Homo sapiens OX=9606 GN=FUS PE=1 SV=1	sp|P35637|FUS_HUMAN	53 kDa	3	0
Heterogeneous nuclear ribonucleoprotein H3 OS=Homo sapiens OX=9606 GN=HNRNPH3 PE=1 SV=2	sp|P31942|HNRH3_HUMAN	37 kDa	3	0
Splicing factor, proline- and glutamine-rich OS=Homo sapiens OX=9606 GN=SFPQ PE=1 SV=2	sp|P23246|SFPQ_HUMAN	76 kDa	3	0
SPARC OS=Homo sapiens OX=9606 GN=SPARC PE=1 SV=1	sp|P09486|SPRC_HUMAN	35 kDa	3	0
CAP-Gly domain-containing linker protein 2 OS=Homo sapiens OX=9606 GN=CLIP2 PE=1 SV=1	sp|Q9UDT6|CLIP2_HUMAN	116 kDa	3	0
Probable ubiquitin carboxyl-terminal hydrolase FAF-X OS=Homo sapiens OX=9606 GN=USP9X PE=1 SV=4	sp|Q93008|USP9X_HUMAN	290 kDa	5	0
Heterogeneous nuclear ribonucleoprotein D-like OS=Homo sapiens OX=9606 GN=HNRNPDL PE=1 SV=3	sp|O14979|HNRDL_HUMAN	46 kDa	3	0
AP-3 complex subunit beta-1 OS=Homo sapiens OX=9606 GN=AP3B1 PE=1 SV=3	sp|O00203|AP3B1_HUMAN	121 kDa	5	0
Hsp90 co-chaperone Cdc37 OS=Homo sapiens OX=9606 GN=CDC37 PE=1 SV=1	sp|Q16543|CDC37_HUMAN	44 kDa	4	0
Ras-related protein Rab-23 OS=Homo sapiens OX=9606 GN=RAB23 PE=1 SV=1	sp|Q9ULC3|RAB23_HUMAN	27 kDa	4	0
ATP-binding cassette sub-family E member 1 OS=Homo sapiens OX=9606 GN=ABCE1 PE=1 SV=1	sp|P61221|ABCE1_HUMAN	67 kDa	3	0
Histone H1.4 OS=Homo sapiens OX=9606 GN=H1-4 PE=1 SV=2	sp|P10412|H14_HUMAN (+1)	22 kDa	3	0
Heat shock protein 105 kDa OS=Homo sapiens OX=9606 GN=HSPH1 PE=1 SV=1	sp|Q92598|HS105_HUMAN	97 kDa	3	0
Golgi resident protein GCP60 OS=Homo sapiens OX=9606 GN=ACBD3 PE=1 SV=4	sp|Q9H3P7|GCP60_HUMAN	61 kDa	3	0
Actin-related protein 2/3 complex subunit 5 OS=Homo sapiens OX=9606 GN=ARPC5 PE=1 SV=3	sp|O15511|ARPC5_HUMAN	16 kDa	0	3
Interleukin enhancer-binding factor 3 OS=Homo sapiens OX=9606 GN=ILF3 PE=1 SV=3	sp|Q12906|ILF3_HUMAN	95 kDa	4	0
Ubiquitin carboxyl-terminal hydrolase 5 OS=Homo sapiens OX=9606 GN=USP5 PE=1 SV=2	sp|P45974|UBP5_HUMAN	96 kDa	5	0
40S ribosomal protein S28 OS=Homo sapiens OX=9606 GN=RPS28 PE=1 SV=1	sp|P62857|RS28_HUMAN	8 kDa	3	0
Programmed cell death protein 6 OS=Homo sapiens OX=9606 GN=PDCD6 PE=1 SV=1	sp|O75340|PDCD6_HUMAN	22 kDa	3	0
Rho-associated protein kinase 2 OS=Homo sapiens OX=9606 GN=ROCK2 PE=1 SV=4	sp|O75116|ROCK2_HUMAN	161 kDa	5	0
Heterochromatin protein 1-binding protein 3 OS=Homo sapiens OX=9606 GN=HP1BP3 PE=1 SV=1	sp|Q5SSJ5|HP1B3_HUMAN	61 kDa	0	4
26S proteasome non-ATPase regulatory subunit 10 OS=Homo sapiens OX=9606 GN=PSMD10 PE=1 SV=1	sp|O75832|PSD10_HUMAN	24 kDa	4	0
14 kDa phosphohistidine phosphatase OS=Homo sapiens OX=9606 GN=PHPT1 PE=1 SV=1	sp|Q9NRX4|PHP14_HUMAN	14 kDa	4	0
Peptidyl-prolyl cis-trans isomerase FKBP2 OS=Homo sapiens OX=9606 GN=FKBP2 PE=1 SV=2	sp|P26885|FKBP2_HUMAN	16 kDa	4	0
Fatty acid-binding protein, heart OS=Homo sapiens OX=9606 GN=FABP3 PE=1 SV=4	sp|P05413|FABPH_HUMAN	15 kDa	4	0
Inosine-5'-monophosphate dehydrogenase 2 OS=Homo sapiens OX=9606 GN=IMPDH2 PE=1 SV=2	sp|P12268|IMDH2_HUMAN	56 kDa	4	0
Enhancer of rudimentary homolog OS=Homo sapiens OX=9606 GN=ERH PE=1 SV=1	sp|P84090|ERH_HUMAN	12 kDa	4	0
Synaptobrevin homolog YKT6 OS=Homo sapiens OX=9606 GN=YKT6 PE=1 SV=1	sp|O15498|YKT6_HUMAN	22 kDa	4	0
Peptidyl-prolyl cis-trans isomerase FKBP1A OS=Homo sapiens OX=9606 GN=FKBP1A PE=1 SV=2	sp|P62942|FKB1A_HUMAN	12 kDa	4	0
Mesencephalic astrocyte-derived neurotrophic factor OS=Homo sapiens OX=9606 GN=MANF PE=1 SV=3	sp|P55145|MANF_HUMAN	21 kDa	4	0
Adapter molecule crk OS=Homo sapiens OX=9606 GN=CRK PE=1 SV=2	sp|P46108|CRK_HUMAN	34 kDa	4	0
Proteasome subunit beta type-7 OS=Homo sapiens OX=9606 GN=PSMB7 PE=1 SV=1	sp|Q99436|PSB7_HUMAN	30 kDa	5	0
Protein ABHD14B OS=Homo sapiens OX=9606 GN=ABHD14B PE=1 SV=1	sp|Q96IU4|ABHEB_HUMAN	22 kDa	5	0
Glutathione S-transferase kappa 1 OS=Homo sapiens OX=9606 GN=GSTK1 PE=1 SV=3	sp|Q9Y2Q3|GSTK1_HUMAN	25 kDa	5	0
Glutaredoxin-1 OS=Homo sapiens OX=9606 GN=GLRX PE=1 SV=2	sp|P35754|GLRX1_HUMAN	12 kDa	5	0
Calcyclin-binding protein OS=Homo sapiens OX=9606 GN=CACYBP PE=1 SV=2	sp|Q9HB71|CYBP_HUMAN	26 kDa	4	0
NADH dehydrogenase [ubiquinone] 1 beta subcomplex subunit 3 OS=Homo sapiens OX=9606 GN=NDUFB3 PE=1 SV=3	sp|O43676|NDUB3_HUMAN	11 kDa	0	4
Procollagen galactosyltransferase 1 OS=Homo sapiens OX=9606 GN=COLGALT1 PE=1 SV=1	sp|Q8NBJ5|GT251_HUMAN	72 kDa	4	0
Coatomer subunit epsilon OS=Homo sapiens OX=9606 GN=COPE PE=1 SV=3	sp|O14579|COPE_HUMAN	34 kDa	4	0
DnaJ homolog subfamily C member 13 OS=Homo sapiens OX=9606 GN=DNAJC13 PE=1 SV=5	sp|O75165|DJC13_HUMAN	254 kDa	4	0
26S proteasome non-ATPase regulatory subunit 6 OS=Homo sapiens OX=9606 GN=PSMD6 PE=1 SV=1	sp|Q15008|PSMD6_HUMAN	46 kDa	4	0
40S ribosomal protein S29 OS=Homo sapiens OX=9606 GN=RPS29 PE=1 SV=2	sp|P62273|RS29_HUMAN	7 kDa	4	0
ADP-ribosylation factor-like protein 6-interacting protein 1 OS=Homo sapiens OX=9606 GN=ARL6IP1 PE=1 SV=2	sp|Q15041|AR6P1_HUMAN	23 kDa	3	0
GTP-binding protein SAR1b OS=Homo sapiens OX=9606 GN=SAR1B PE=1 SV=1	sp|Q9Y6B6|SAR1B_HUMAN	22 kDa	4	0
Heat shock protein 75 kDa, mitochondrial OS=Homo sapiens OX=9606 GN=TRAP1 PE=1 SV=3	sp|Q12931|TRAP1_HUMAN	80 kDa	2	0
Mitochondrial 2-oxoglutarate/malate carrier protein OS=Homo sapiens OX=9606 GN=SLC25A11 PE=1 SV=3	sp|Q02978|M2OM_HUMAN	34 kDa	2	0
Importin subunit alpha-7 OS=Homo sapiens OX=9606 GN=KPNA6 PE=1 SV=1	sp|O60684|IMA7_HUMAN	60 kDa	2	2
Tripeptidyl-peptidase 2 OS=Homo sapiens OX=9606 GN=TPP2 PE=1 SV=4	sp|P29144|TPP2_HUMAN	138 kDa	2	0
Filaggrin-2 OS=Homo sapiens OX=9606 GN=FLG2 PE=1 SV=1	sp|Q5D862|FILA2_HUMAN	248 kDa	0	2
Pyruvate dehydrogenase E1 component subunit beta, mitochondrial OS=Homo sapiens OX=9606 GN=PDHB PE=1 SV=3	sp|P11177|ODPB_HUMAN	39 kDa	2	2
Golgi-associated plant pathogenesis-related protein 1 OS=Homo sapiens OX=9606 GN=GLIPR2 PE=1 SV=3	sp|Q9H4G4|GAPR1_HUMAN	17 kDa	2	0
Eukaryotic translation elongation factor 1 epsilon-1 OS=Homo sapiens OX=9606 GN=EEF1E1 PE=1 SV=1	sp|O43324|MCA3_HUMAN	20 kDa	2	0
Dermcidin OS=Homo sapiens OX=9606 GN=DCD PE=1 SV=2	sp|P81605|DCD_HUMAN	11 kDa	0	2
Adenosine 3'-phospho 5'-phosphosulfate transporter 1 OS=Homo sapiens OX=9606 GN=SLC35B2 PE=1 SV=1	sp|Q8TB61|S35B2_HUMAN	48 kDa	0	3
Dihydropteridine reductase OS=Homo sapiens OX=9606 GN=QDPR PE=1 SV=2	sp|P09417|DHPR_HUMAN	26 kDa	2	0
Cytochrome c oxidase subunit 7C, mitochondrial OS=Homo sapiens OX=9606 GN=COX7C PE=1 SV=1	sp|P15954|COX7C_HUMAN	7 kDa	2	0
Drebrin-like protein OS=Homo sapiens OX=9606 GN=DBNL PE=1 SV=1	sp|Q9UJU6|DBNL_HUMAN	48 kDa	2	0
Fumarate hydratase, mitochondrial OS=Homo sapiens OX=9606 GN=FH PE=1 SV=3	sp|P07954|FUMH_HUMAN	55 kDa	2	0
NADH dehydrogenase [ubiquinone] 1 alpha subcomplex subunit 13 OS=Homo sapiens OX=9606 GN=NDUFA13 PE=1 SV=3	sp|Q9P0J0|NDUAD_HUMAN	17 kDa	0	2
Skin-specific protein 32 OS=Homo sapiens OX=9606 GN=XP32 PE=1 SV=1	sp|Q5T750|XP32_HUMAN	26 kDa	0	2
Prostaglandin E synthase OS=Homo sapiens OX=9606 GN=PTGES PE=1 SV=2	sp|O14684|PTGES_HUMAN	17 kDa	0	2
Proteasome subunit beta type-6 OS=Homo sapiens OX=9606 GN=PSMB6 PE=1 SV=4	sp|P28072|PSB6_HUMAN	25 kDa	3	0
Galactokinase OS=Homo sapiens OX=9606 GN=GALK1 PE=1 SV=1	sp|P51570|GALK1_HUMAN	42 kDa	0	2
Complement C1q tumor necrosis factor-related protein 5 OS=Homo sapiens OX=9606 GN=C1QTNF5 PE=1 SV=1	sp|Q9BXJ0|C1QT5_HUMAN	25 kDa	2	0
NADH dehydrogenase [ubiquinone] 1 beta subcomplex subunit 11, mitochondrial OS=Homo sapiens OX=9606 GN=NDUFB11 PE=1 SV=1	sp|Q9NX14|NDUBB_HUMAN	17 kDa	0	2
DNA-(apurinic or apyrimidinic site) endonuclease OS=Homo sapiens OX=9606 GN=APEX1 PE=1 SV=2	sp|P27695|APEX1_HUMAN	36 kDa	2	0
Signal transducer and activator of transcription 2 OS=Homo sapiens OX=9606 GN=STAT2 PE=1 SV=1	sp|P52630|STAT2_HUMAN	98 kDa	2	0
Aspartate aminotransferase, mitochondrial OS=Homo sapiens OX=9606 GN=GOT2 PE=1 SV=3	sp|P00505|AATM_HUMAN	48 kDa	3	0
Transmembrane emp24 domain-containing protein 3 OS=Homo sapiens OX=9606 GN=TMED3 PE=1 SV=1	sp|Q9Y3Q3|TMED3_HUMAN	25 kDa	2	0
E3 ubiquitin-protein ligase RNF213 OS=Homo sapiens OX=9606 GN=RNF213 PE=1 SV=3	sp|Q63HN8|RN213_HUMAN	591 kDa	3	0
Lupus La protein OS=Homo sapiens OX=9606 GN=SSB PE=1 SV=2	sp|P05455|LA_HUMAN	47 kDa	2	0
Ras-related protein Ral-B OS=Homo sapiens OX=9606 GN=RALB PE=1 SV=1	sp|P11234|RALB_HUMAN	23 kDa	2	0
Mitochondrial import receptor subunit TOM5 homolog OS=Homo sapiens OX=9606 GN=TOMM5 PE=1 SV=1	sp|Q8N4H5|TOM5_HUMAN	6 kDa	0	2
Low molecular weight phosphotyrosine protein phosphatase OS=Homo sapiens OX=9606 GN=ACP1 PE=1 SV=3	sp|P24666|PPAC_HUMAN	18 kDa	2	0
Catechol O-methyltransferase OS=Homo sapiens OX=9606 GN=COMT PE=1 SV=2	sp|P21964|COMT_HUMAN	30 kDa	2	0
Lysosome-associated membrane glycoprotein 2 OS=Homo sapiens OX=9606 GN=LAMP2 PE=1 SV=2	sp|P13473|LAMP2_HUMAN	45 kDa	3	0
Sulfhydryl oxidase 1 OS=Homo sapiens OX=9606 GN=QSOX1 PE=1 SV=3	sp|O00391|QSOX1_HUMAN	83 kDa	2	0
Ornithine aminotransferase, mitochondrial OS=Homo sapiens OX=9606 GN=OAT PE=1 SV=1	sp|P04181|OAT_HUMAN	49 kDa	2	0
Trans-3-hydroxy-L-proline dehydratase OS=Homo sapiens OX=9606 GN=L3HYPDH PE=1 SV=2	sp|Q96EM0|T3HPD_HUMAN	38 kDa	2	0
Nicastrin OS=Homo sapiens OX=9606 GN=NCSTN PE=1 SV=2	sp|Q92542|NICA_HUMAN	78 kDa	2	0
RNA-binding protein 14 OS=Homo sapiens OX=9606 GN=RBM14 PE=1 SV=2	sp|Q96PK6|RBM14_HUMAN	69 kDa	2	0
Protein SETSIP OS=Homo sapiens OX=9606 GN=SETSIP PE=1 SV=1	sp|P0DME0|SETLP_HUMAN (+1)	35 kDa	2	0
Small nuclear ribonucleoprotein-associated proteins B and B' OS=Homo sapiens OX=9606 GN=SNRPB PE=1 SV=2	sp|P14678|RSMB_HUMAN	25 kDa	2	0
A-kinase anchor protein 12 OS=Homo sapiens OX=9606 GN=AKAP12 PE=1 SV=4	sp|Q02952|AKA12_HUMAN	191 kDa	2	0
Aminopeptidase B OS=Homo sapiens OX=9606 GN=RNPEP PE=1 SV=2	sp|Q9H4A4|AMPB_HUMAN	73 kDa	3	0
CD109 antigen OS=Homo sapiens OX=9606 GN=CD109 PE=1 SV=2	sp|Q6YHK3|CD109_HUMAN	162 kDa	3	0
U5 small nuclear ribonucleoprotein 200 kDa helicase OS=Homo sapiens OX=9606 GN=SNRNP200 PE=1 SV=2	sp|O75643|U520_HUMAN	245 kDa	2	0
Glia maturation factor beta OS=Homo sapiens OX=9606 GN=GMFB PE=1 SV=2	sp|P60983|GMFB_HUMAN	17 kDa	2	0
Beta-taxilin OS=Homo sapiens OX=9606 GN=TXLNB PE=1 SV=3	sp|Q8N3L3|TXLNB_HUMAN	77 kDa	2	0
Peptidyl-prolyl cis-trans isomerase FKBP4 OS=Homo sapiens OX=9606 GN=FKBP4 PE=1 SV=3	sp|Q02790|FKBP4_HUMAN	52 kDa	2	0
Interferon-induced protein with tetratricopeptide repeats 1 OS=Homo sapiens OX=9606 GN=IFIT1 PE=1 SV=2	sp|P09914|IFIT1_HUMAN	55 kDa	2	0
Nuclear transport factor 2 OS=Homo sapiens OX=9606 GN=NUTF2 PE=1 SV=1	sp|P61970|NTF2_HUMAN	14 kDa	2	0
ATP synthase membrane subunit K, mitochondrial OS=Homo sapiens OX=9606 GN=ATP5MK PE=1 SV=1	sp|Q96IX5|ATPMK_HUMAN	6 kDa	2	0
Collagen alpha-1(X) chain OS=Homo sapiens OX=9606 GN=COL10A1 PE=1 SV=2	sp|Q03692|COAA1_HUMAN	66 kDa	0	2
Plasminogen receptor (KT) OS=Homo sapiens OX=9606 GN=PLGRKT PE=1 SV=1	sp|Q9HBL7|PLRKT_HUMAN	17 kDa	0	2
Emerin OS=Homo sapiens OX=9606 GN=EMD PE=1 SV=1	sp|P50402|EMD_HUMAN	29 kDa	2	0
CD166 antigen OS=Homo sapiens OX=9606 GN=ALCAM PE=1 SV=2	sp|Q13740|CD166_HUMAN	65 kDa	3	0
Dynactin subunit 2 OS=Homo sapiens OX=9606 GN=DCTN2 PE=1 SV=4	sp|Q13561|DCTN2_HUMAN	44 kDa	2	0
NADH dehydrogenase [ubiquinone] iron-sulfur protein 5 OS=Homo sapiens OX=9606 GN=NDUFS5 PE=1 SV=3	sp|O43920|NDUS5_HUMAN	13 kDa	3	0
cAMP-dependent protein kinase catalytic subunit alpha OS=Homo sapiens OX=9606 GN=PRKACA PE=1 SV=2	sp|P17612|KAPCA_HUMAN	41 kDa	3	0
Apolipoprotein L2 OS=Homo sapiens OX=9606 GN=APOL2 PE=1 SV=1	sp|Q9BQE5|APOL2_HUMAN	37 kDa	3	0
Kinectin OS=Homo sapiens OX=9606 GN=KTN1 PE=1 SV=1	sp|Q86UP2|KTN1_HUMAN	156 kDa	3	0
Eukaryotic translation initiation factor 3 subunit L OS=Homo sapiens OX=9606 GN=EIF3L PE=1 SV=1	sp|Q9Y262|EIF3L_HUMAN	67 kDa	3	0
Alpha-adducin OS=Homo sapiens OX=9606 GN=ADD1 PE=1 SV=2	sp|P35611|ADDA_HUMAN	81 kDa	3	0
Heparin cofactor 2 OS=Homo sapiens OX=9606 GN=SERPIND1 PE=1 SV=3	sp|P05546|HEP2_HUMAN	57 kDa	0	3
Ubiquitin carboxyl-terminal hydrolase isozyme L3 OS=Homo sapiens OX=9606 GN=UCHL3 PE=1 SV=1	sp|P15374|UCHL3_HUMAN	26 kDa	3	0
5'-3' exonuclease PLD3 OS=Homo sapiens OX=9606 GN=PLD3 PE=1 SV=1	sp|Q8IV08|PLD3_HUMAN	55 kDa	3	0
Tax1-binding protein 3 OS=Homo sapiens OX=9606 GN=TAX1BP3 PE=1 SV=2	sp|O14907|TX1B3_HUMAN	14 kDa	3	0
Protein canopy homolog 2 OS=Homo sapiens OX=9606 GN=CNPY2 PE=1 SV=1	sp|Q9Y2B0|CNPY2_HUMAN	21 kDa	3	0
Stromal cell-derived factor 1 OS=Homo sapiens OX=9606 GN=CXCL12 PE=1 SV=1	sp|P48061|SDF1_HUMAN	11 kDa	3	0
Thioredoxin domain-containing protein 17 OS=Homo sapiens OX=9606 GN=TXNDC17 PE=1 SV=1	sp|Q9BRA2|TXD17_HUMAN	14 kDa	3	0
Eukaryotic translation initiation factor 1A, Y-chromosomal OS=Homo sapiens OX=9606 GN=EIF1AY PE=1 SV=4	sp|O14602|IF1AY_HUMAN (+1)	16 kDa	3	0
Prefoldin subunit 2 OS=Homo sapiens OX=9606 GN=PFDN2 PE=1 SV=1	sp|Q9UHV9|PFD2_HUMAN	17 kDa	3	0
Cysteine and glycine-rich protein 2 OS=Homo sapiens OX=9606 GN=CSRP2 PE=1 SV=3	sp|Q16527|CSRP2_HUMAN	21 kDa	4	0
60S ribosomal protein L22-like 1 OS=Homo sapiens OX=9606 GN=RPL22L1 PE=1 SV=2	sp|Q6P5R6|RL22L_HUMAN	15 kDa	3	0
Small nuclear ribonucleoprotein Sm D2 OS=Homo sapiens OX=9606 GN=SNRPD2 PE=1 SV=1	sp|P62316|SMD2_HUMAN	14 kDa	3	0
Protein S100-A13 OS=Homo sapiens OX=9606 GN=S100A13 PE=1 SV=1	sp|Q99584|S10AD_HUMAN	11 kDa	3	0
Enoyl-CoA hydratase, mitochondrial OS=Homo sapiens OX=9606 GN=ECHS1 PE=1 SV=4	sp|P30084|ECHM_HUMAN	31 kDa	4	0
Macrophage migration inhibitory factor OS=Homo sapiens OX=9606 GN=MIF PE=1 SV=4	sp|P14174|MIF_HUMAN	12 kDa	3	0
Transcription factor BTF3 OS=Homo sapiens OX=9606 GN=BTF3 PE=1 SV=1	sp|P20290|BTF3_HUMAN	22 kDa	4	0
Elongin-C OS=Homo sapiens OX=9606 GN=ELOC PE=1 SV=1	sp|Q15369|ELOC_HUMAN	12 kDa	3	0
Astrocytic phosphoprotein PEA-15 OS=Homo sapiens OX=9606 GN=PEA15 PE=1 SV=2	sp|Q15121|PEA15_HUMAN	15 kDa	3	0
Proteasome subunit beta type-9 OS=Homo sapiens OX=9606 GN=PSMB9 PE=1 SV=2	sp|P28065|PSB9_HUMAN	23 kDa	3	0
Sorcin OS=Homo sapiens OX=9606 GN=SRI PE=1 SV=1	sp|P30626|SORCN_HUMAN	22 kDa	3	0
Signal recognition particle 14 kDa protein OS=Homo sapiens OX=9606 GN=SRP14 PE=1 SV=2	sp|P37108|SRP14_HUMAN	15 kDa	3	0
ATP synthase subunit e, mitochondrial OS=Homo sapiens OX=9606 GN=ATP5ME PE=1 SV=2	sp|P56385|ATP5I_HUMAN	8 kDa	3	0
Signal recognition particle 9 kDa protein OS=Homo sapiens OX=9606 GN=SRP9 PE=1 SV=2	sp|P49458|SRP09_HUMAN	10 kDa	3	0
Dermatopontin OS=Homo sapiens OX=9606 GN=DPT PE=1 SV=2	sp|Q07507|DERM_HUMAN	24 kDa	0	3
PDZ and LIM domain protein 4 OS=Homo sapiens OX=9606 GN=PDLIM4 PE=1 SV=2	sp|P50479|PDLI4_HUMAN	35 kDa	3	0
Delta(3,5)-Delta(2,4)-dienoyl-CoA isomerase, mitochondrial OS=Homo sapiens OX=9606 GN=ECH1 PE=1 SV=2	sp|Q13011|ECH1_HUMAN	36 kDa	3	0
Heat shock protein beta-6 OS=Homo sapiens OX=9606 GN=HSPB6 PE=1 SV=2	sp|O14558|HSPB6_HUMAN	17 kDa	4	0
E3 ubiquitin/ISG15 ligase TRIM25 OS=Homo sapiens OX=9606 GN=TRIM25 PE=1 SV=2	sp|Q14258|TRI25_HUMAN	71 kDa	3	0
Glutathione S-transferase theta-2 OS=Homo sapiens OX=9606 GN=GSTT2 PE=1 SV=1	sp|P0CG29|GST2_HUMAN (+1)	28 kDa	4	0
GTP:AMP phosphotransferase AK3, mitochondrial OS=Homo sapiens OX=9606 GN=AK3 PE=1 SV=4	sp|Q9UIJ7|KAD3_HUMAN	26 kDa	5	0
60S ribosomal protein L38 OS=Homo sapiens OX=9606 GN=RPL38 PE=1 SV=2	sp|P63173|RL38_HUMAN	8 kDa	0	3
Sodium/potassium-transporting ATPase subunit beta-3 OS=Homo sapiens OX=9606 GN=ATP1B3 PE=1 SV=1	sp|P54709|AT1B3_HUMAN	32 kDa	3	0
Protein arginine N-methyltransferase 1 OS=Homo sapiens OX=9606 GN=PRMT1 PE=1 SV=3	sp|Q99873|ANM1_HUMAN	42 kDa	4	0
Gap junction alpha-1 protein OS=Homo sapiens OX=9606 GN=GJA1 PE=1 SV=2	sp|P17302|CXA1_HUMAN	43 kDa	0	3
4-trimethylaminobutyraldehyde dehydrogenase OS=Homo sapiens OX=9606 GN=ALDH9A1 PE=1 SV=3	sp|P49189|AL9A1_HUMAN	54 kDa	3	0
Disabled homolog 2 OS=Homo sapiens OX=9606 GN=DAB2 PE=1 SV=3	sp|P98082|DAB2_HUMAN	82 kDa	3	0
D-dopachrome decarboxylase-like protein OS=Homo sapiens OX=9606 GN=DDTL PE=2 SV=1	sp|A6NHG4|DDTL_HUMAN (+1)	14 kDa	3	0
RNA transcription, translation and transport factor protein OS=Homo sapiens OX=9606 GN=RTRAF PE=1 SV=1	sp|Q9Y224|RTRAF_HUMAN	28 kDa	3	0
COMM domain-containing protein 9 OS=Homo sapiens OX=9606 GN=COMMD9 PE=1 SV=2	sp|Q9P000|COMD9_HUMAN	22 kDa	3	0
Phosphatidylinositol transfer protein beta isoform OS=Homo sapiens OX=9606 GN=PITPNB PE=1 SV=2	sp|P48739|PIPNB_HUMAN	32 kDa	3	0
Alpha-soluble NSF attachment protein OS=Homo sapiens OX=9606 GN=NAPA PE=1 SV=3	sp|P54920|SNAA_HUMAN	33 kDa	3	0
Serine/arginine-rich splicing factor 7 OS=Homo sapiens OX=9606 GN=SRSF7 PE=1 SV=1	sp|Q16629|SRSF7_HUMAN	27 kDa	3	0
Coronin-1B OS=Homo sapiens OX=9606 GN=CORO1B PE=1 SV=1	sp|Q9BR76|COR1B_HUMAN	54 kDa	3	0
ATP synthase subunit d, mitochondrial OS=Homo sapiens OX=9606 GN=ATP5PD PE=1 SV=3	sp|O75947|ATP5H_HUMAN	18 kDa	4	0
Glutathione peroxidase 3 OS=Homo sapiens OX=9606 GN=GPX3 PE=1 SV=2	sp|P22352|GPX3_HUMAN	26 kDa	0	3
2,4-dienoyl-CoA reductase [(3E)-enoyl-CoA-producing], mitochondrial OS=Homo sapiens OX=9606 GN=DECR1 PE=1 SV=1	sp|Q16698|DECR_HUMAN	36 kDa	2	0
Annexin A7 OS=Homo sapiens OX=9606 GN=ANXA7 PE=1 SV=3	sp|P20073|ANXA7_HUMAN	53 kDa	2	0
Tropomodulin-3 OS=Homo sapiens OX=9606 GN=TMOD3 PE=1 SV=1	sp|Q9NYL9|TMOD3_HUMAN	40 kDa	2	0
Heme-binding protein 1 OS=Homo sapiens OX=9606 GN=HEBP1 PE=1 SV=1	sp|Q9NRV9|HEBP1_HUMAN	21 kDa	2	0
Vacuolar protein sorting-associated protein 26A OS=Homo sapiens OX=9606 GN=VPS26A PE=1 SV=2	sp|O75436|VP26A_HUMAN	38 kDa	2	0
Protein transport protein Sec24D OS=Homo sapiens OX=9606 GN=SEC24D PE=1 SV=2	sp|O94855|SC24D_HUMAN	113 kDa	3	0
Peptidyl-prolyl cis-trans isomerase-like 1 OS=Homo sapiens OX=9606 GN=PPIL1 PE=1 SV=1	sp|Q9Y3C6|PPIL1_HUMAN	18 kDa	2	0
Splicing factor 3B subunit 3 OS=Homo sapiens OX=9606 GN=SF3B3 PE=1 SV=4	sp|Q15393|SF3B3_HUMAN	136 kDa	2	0
Methionine--tRNA ligase, cytoplasmic OS=Homo sapiens OX=9606 GN=MARS1 PE=1 SV=2	sp|P56192|SYMC_HUMAN	101 kDa	0	2
Succinate dehydrogenase [ubiquinone] iron-sulfur subunit, mitochondrial OS=Homo sapiens OX=9606 GN=SDHB PE=1 SV=3	sp|P21912|SDHB_HUMAN	32 kDa	2	0
Inactive tyrosine-protein kinase 7 OS=Homo sapiens OX=9606 GN=PTK7 PE=1 SV=2	sp|Q13308|PTK7_HUMAN	118 kDa	2	0
Gamma-interferon-inducible protein 16 OS=Homo sapiens OX=9606 GN=IFI16 PE=1 SV=3	sp|Q16666|IF16_HUMAN	88 kDa	3	0
Gamma-adducin OS=Homo sapiens OX=9606 GN=ADD3 PE=1 SV=1	sp|Q9UEY8|ADDG_HUMAN	79 kDa	2	0
Syntenin-1 OS=Homo sapiens OX=9606 GN=SDCBP PE=1 SV=1	sp|O00560|SDCB1_HUMAN	32 kDa	3	0
RNA-binding protein Raly OS=Homo sapiens OX=9606 GN=RALY PE=1 SV=1	sp|Q9UKM9|RALY_HUMAN	32 kDa	2	0
Endoplasmic reticulum resident protein 44 OS=Homo sapiens OX=9606 GN=ERP44 PE=1 SV=1	sp|Q9BS26|ERP44_HUMAN	47 kDa	2	0
GDH/6PGL endoplasmic bifunctional protein OS=Homo sapiens OX=9606 GN=H6PD PE=1 SV=2	sp|O95479|G6PE_HUMAN	89 kDa	2	0
NPC intracellular cholesterol transporter 1 OS=Homo sapiens OX=9606 GN=NPC1 PE=1 SV=2	sp|O15118|NPC1_HUMAN	142 kDa	2	0
Ran-binding protein 3 OS=Homo sapiens OX=9606 GN=RANBP3 PE=1 SV=1	sp|Q9H6Z4|RANB3_HUMAN	60 kDa	2	0
Contactin-associated protein 1 OS=Homo sapiens OX=9606 GN=CNTNAP1 PE=1 SV=1	sp|P78357|CNTP1_HUMAN	156 kDa	2	0
V-type proton ATPase subunit G 1 OS=Homo sapiens OX=9606 GN=ATP6V1G1 PE=1 SV=3	sp|O75348|VATG1_HUMAN	14 kDa	2	0
Glutathione reductase, mitochondrial OS=Homo sapiens OX=9606 GN=GSR PE=1 SV=2	sp|P00390|GSHR_HUMAN	56 kDa	2	0
Complement component C9 OS=Homo sapiens OX=9606 GN=C9 PE=1 SV=2	sp|P02748|CO9_HUMAN	63 kDa	0	2
Ubiquitin-fold modifier-conjugating enzyme 1 OS=Homo sapiens OX=9606 GN=UFC1 PE=1 SV=3	sp|Q9Y3C8|UFC1_HUMAN	19 kDa	2	0
AP-3 complex subunit sigma-1 OS=Homo sapiens OX=9606 GN=AP3S1 PE=1 SV=1	sp|Q92572|AP3S1_HUMAN	22 kDa	2	0
Complement component C8 beta chain OS=Homo sapiens OX=9606 GN=C8B PE=1 SV=3	sp|P07358|CO8B_HUMAN	67 kDa	0	2
Small nuclear ribonucleoprotein Sm D3 OS=Homo sapiens OX=9606 GN=SNRPD3 PE=1 SV=1	sp|P62318|SMD3_HUMAN	14 kDa	2	0
Eukaryotic translation initiation factor 3 subunit F OS=Homo sapiens OX=9606 GN=EIF3F PE=1 SV=1	sp|O00303|EIF3F_HUMAN	38 kDa	2	0
Eukaryotic translation initiation factor 3 subunit E OS=Homo sapiens OX=9606 GN=EIF3E PE=1 SV=1	sp|P60228|EIF3E_HUMAN	52 kDa	2	0
3-hydroxybutyrate dehydrogenase type 2 OS=Homo sapiens OX=9606 GN=BDH2 PE=1 SV=2	sp|Q9BUT1|BDH2_HUMAN	27 kDa	2	0
Deoxynucleoside triphosphate triphosphohydrolase SAMHD1 OS=Homo sapiens OX=9606 GN=SAMHD1 PE=1 SV=2	sp|Q9Y3Z3|SAMH1_HUMAN	72 kDa	2	0
Serpin B6 OS=Homo sapiens OX=9606 GN=SERPINB6 PE=1 SV=3	sp|P35237|SPB6_HUMAN	43 kDa	3	0
Nucleoside diphosphate kinase 3 OS=Homo sapiens OX=9606 GN=NME3 PE=1 SV=2	sp|Q13232|NDK3_HUMAN	19 kDa	2	0
Cytochrome b-c1 complex subunit 7 OS=Homo sapiens OX=9606 GN=UQCRB PE=1 SV=2	sp|P14927|QCR7_HUMAN	14 kDa	3	0
NEDD8-conjugating enzyme Ubc12 OS=Homo sapiens OX=9606 GN=UBE2M PE=1 SV=1	sp|P61081|UBC12_HUMAN	21 kDa	3	0
Glucosamine 6-phosphate N-acetyltransferase OS=Homo sapiens OX=9606 GN=GNPNAT1 PE=1 SV=1	sp|Q96EK6|GNA1_HUMAN	21 kDa	2	0
COP9 signalosome complex subunit 4 OS=Homo sapiens OX=9606 GN=COPS4 PE=1 SV=1	sp|Q9BT78|CSN4_HUMAN	46 kDa	2	0
Pyrroline-5-carboxylate reductase 3 OS=Homo sapiens OX=9606 GN=PYCR3 PE=1 SV=3	sp|Q53H96|P5CR3_HUMAN	29 kDa	0	4
SUMO-conjugating enzyme UBC9 OS=Homo sapiens OX=9606 GN=UBE2I PE=1 SV=1	sp|P63279|UBC9_HUMAN	18 kDa	3	0
NADH dehydrogenase [ubiquinone] 1 beta subcomplex subunit 6 OS=Homo sapiens OX=9606 GN=NDUFB6 PE=1 SV=3	sp|O95139|NDUB6_HUMAN	15 kDa	0	2
Oligoribonuclease, mitochondrial OS=Homo sapiens OX=9606 GN=REXO2 PE=1 SV=3	sp|Q9Y3B8|ORN_HUMAN	27 kDa	3	0
Fatty acid-binding protein 5 OS=Homo sapiens OX=9606 GN=FABP5 PE=1 SV=3	sp|Q01469|FABP5_HUMAN	15 kDa	2	0
Hepatoma-derived growth factor OS=Homo sapiens OX=9606 GN=HDGF PE=1 SV=1	sp|P51858|HDGF_HUMAN	27 kDa	2	0
Dynactin subunit 3 OS=Homo sapiens OX=9606 GN=DCTN3 PE=1 SV=1	sp|O75935|DCTN3_HUMAN	21 kDa	2	0
ATPase GET3 OS=Homo sapiens OX=9606 GN=GET3 PE=1 SV=2	sp|O43681|GET3_HUMAN	39 kDa	2	0
WASH complex subunit 5 OS=Homo sapiens OX=9606 GN=WASHC5 PE=1 SV=1	sp|Q12768|WASC5_HUMAN	134 kDa	2	0
Succinyl-CoA:3-ketoacid coenzyme A transferase 1, mitochondrial OS=Homo sapiens OX=9606 GN=OXCT1 PE=1 SV=1	sp|P55809|SCOT1_HUMAN	56 kDa	2	0
Sorting nexin-2 OS=Homo sapiens OX=9606 GN=SNX2 PE=1 SV=2	sp|O60749|SNX2_HUMAN	58 kDa	2	0
Apoptosis regulator BAX OS=Homo sapiens OX=9606 GN=BAX PE=1 SV=1	sp|Q07812|BAX_HUMAN	21 kDa	2	0
Cytochrome c oxidase subunit NDUFA4 OS=Homo sapiens OX=9606 GN=NDUFA4 PE=1 SV=1	sp|O00483|NDUA4_HUMAN	9 kDa	0	3
PDZ and LIM domain protein 1 OS=Homo sapiens OX=9606 GN=PDLIM1 PE=1 SV=4	sp|O00151|PDLI1_HUMAN	36 kDa	2	0
Insulin-like growth factor-binding protein 5 OS=Homo sapiens OX=9606 GN=IGFBP5 PE=1 SV=1	sp|P24593|IBP5_HUMAN	31 kDa	2	0
Peroxisomal membrane protein 11B OS=Homo sapiens OX=9606 GN=PEX11B PE=1 SV=1	sp|O96011|PX11B_HUMAN	28 kDa	0	2
CDP-diacylglycerol--inositol 3-phosphatidyltransferase OS=Homo sapiens OX=9606 GN=CDIPT PE=1 SV=1	sp|O14735|CDIPT_HUMAN	24 kDa	0	2
Spliceosome RNA helicase DDX39B OS=Homo sapiens OX=9606 GN=DDX39B PE=1 SV=1	sp|Q13838|DX39B_HUMAN	49 kDa	3	0
Protein FAM180A OS=Homo sapiens OX=9606 GN=FAM180A PE=2 SV=1	sp|Q6UWF9|F180A_HUMAN	20 kDa	0	2
ATP synthase subunit f, mitochondrial OS=Homo sapiens OX=9606 GN=ATP5MF PE=1 SV=3	sp|P56134|ATPK_HUMAN	11 kDa	3	0
Arf-GAP with SH3 domain, ANK repeat and PH domain-containing protein 2 OS=Homo sapiens OX=9606 GN=ASAP2 PE=1 SV=3	sp|O43150|ASAP2_HUMAN	112 kDa	0	2
Protein PRRC1 OS=Homo sapiens OX=9606 GN=PRRC1 PE=1 SV=1	sp|Q96M27|PRRC1_HUMAN	47 kDa	2	0
Calcium uniporter protein, mitochondrial OS=Homo sapiens OX=9606 GN=MCU PE=1 SV=1	sp|Q8NE86|MCU_HUMAN	40 kDa	0	4
Malignant T-cell-amplified sequence 1 OS=Homo sapiens OX=9606 GN=MCTS1 PE=1 SV=1	sp|Q9ULC4|MCTS1_HUMAN	21 kDa	3	0
Microtubule-associated protein RP/EB family member 2 OS=Homo sapiens OX=9606 GN=MAPRE2 PE=1 SV=1	sp|Q15555|MARE2_HUMAN	37 kDa	2	0
ADP-ribosyl cyclase/cyclic ADP-ribose hydrolase 2 OS=Homo sapiens OX=9606 GN=BST1 PE=1 SV=2	sp|Q10588|BST1_HUMAN	36 kDa	0	2
Proteasome activator complex subunit 2 OS=Homo sapiens OX=9606 GN=PSME2 PE=1 SV=4	sp|Q9UL46|PSME2_HUMAN	27 kDa	2	0
Barrier-to-autointegration factor OS=Homo sapiens OX=9606 GN=BANF1 PE=1 SV=1	sp|O75531|BAF_HUMAN	10 kDa	2	0
Fermitin family homolog 3 OS=Homo sapiens OX=9606 GN=FERMT3 PE=1 SV=1	sp|Q86UX7|URP2_HUMAN	76 kDa	0	3
Transmembrane 9 superfamily member 2 OS=Homo sapiens OX=9606 GN=TM9SF2 PE=1 SV=1	sp|Q99805|TM9S2_HUMAN	76 kDa	2	0
Coiled-coil domain-containing protein 127 OS=Homo sapiens OX=9606 GN=CCDC127 PE=1 SV=1	sp|Q96BQ5|CC127_HUMAN	31 kDa	0	2
Mannose-P-dolichol utilization defect 1 protein OS=Homo sapiens OX=9606 GN=MPDU1 PE=1 SV=2	sp|O75352|MPU1_HUMAN	27 kDa	2	0
Acidic leucine-rich nuclear phosphoprotein 32 family member A OS=Homo sapiens OX=9606 GN=ANP32A PE=1 SV=1	sp|P39687|AN32A_HUMAN	29 kDa	2	0
Cullin-4A OS=Homo sapiens OX=9606 GN=CUL4A PE=1 SV=3	sp|Q13619|CUL4A_HUMAN	88 kDa	2	0
Slit homolog 2 protein OS=Homo sapiens OX=9606 GN=SLIT2 PE=1 SV=1	sp|O94813|SLIT2_HUMAN	170 kDa	2	0
OCIA domain-containing protein 2 OS=Homo sapiens OX=9606 GN=OCIAD2 PE=1 SV=1	sp|Q56VL3|OCAD2_HUMAN	17 kDa	2	0
Leucyl-cystinyl aminopeptidase OS=Homo sapiens OX=9606 GN=LNPEP PE=1 SV=3	sp|Q9UIQ6|LCAP_HUMAN	117 kDa	2	0
Tubulin-folding cofactor B OS=Homo sapiens OX=9606 GN=TBCB PE=1 SV=2	sp|Q99426|TBCB_HUMAN	27 kDa	2	0
Retrotransposon Gag-like protein 8C OS=Homo sapiens OX=9606 GN=RTL8C PE=1 SV=1	sp|A6ZKI3|RTL8C_HUMAN	13 kDa	2	0
Ribose-phosphate pyrophosphokinase 1 OS=Homo sapiens OX=9606 GN=PRPS1 PE=1 SV=2	sp|P60891|PRPS1_HUMAN	35 kDa	0	2
Eukaryotic peptide chain release factor GTP-binding subunit ERF3B OS=Homo sapiens OX=9606 GN=GSPT2 PE=1 SV=2	sp|Q8IYD1|ERF3B_HUMAN	69 kDa	2	0
COMM domain-containing protein 2 OS=Homo sapiens OX=9606 GN=COMMD2 PE=1 SV=2	sp|Q86X83|COMD2_HUMAN	23 kDa	2	0
Cytochrome b5 type B OS=Homo sapiens OX=9606 GN=CYB5B PE=1 SV=3	sp|O43169|CYB5B_HUMAN	17 kDa	2	0
Syntaxin-7 OS=Homo sapiens OX=9606 GN=STX7 PE=1 SV=4	sp|O15400|STX7_HUMAN	30 kDa	2	0
Hyaluronan and proteoglycan link protein 1 OS=Homo sapiens OX=9606 GN=HAPLN1 PE=2 SV=2	sp|P10915|HPLN1_HUMAN	40 kDa	3	0
Proteasome subunit beta type-8 OS=Homo sapiens OX=9606 GN=PSMB8 PE=1 SV=3	sp|P28062|PSB8_HUMAN	30 kDa	3	0
Translin OS=Homo sapiens OX=9606 GN=TSN PE=1 SV=1	sp|Q15631|TSN_HUMAN	26 kDa	2	0
Microtubule-associated proteins 1A/1B light chain 3 beta 2 OS=Homo sapiens OX=9606 GN=MAP1LC3B2 PE=2 SV=1	sp|A6NCE7|MP3B2_HUMAN (+2)	15 kDa	2	0
DnaJ homolog subfamily B member 11 OS=Homo sapiens OX=9606 GN=DNAJB11 PE=1 SV=1	sp|Q9UBS4|DJB11_HUMAN	41 kDa	2	0
Prolyl 3-hydroxylase 3 OS=Homo sapiens OX=9606 GN=P3H3 PE=1 SV=1	sp|Q8IVL6|P3H3_HUMAN	82 kDa	3	0
GTPase Era, mitochondrial OS=Homo sapiens OX=9606 GN=ERAL1 PE=1 SV=2	sp|O75616|ERAL1_HUMAN	48 kDa	2	0
Rabphilin-3A OS=Homo sapiens OX=9606 GN=RPH3A PE=1 SV=1	sp|Q9Y2J0|RP3A_HUMAN	77 kDa	0	2
Vesicle-associated membrane protein 3 OS=Homo sapiens OX=9606 GN=VAMP3 PE=1 SV=3	sp|Q15836|VAMP3_HUMAN	11 kDa	3	0
Ras-related protein Rab-33B OS=Homo sapiens OX=9606 GN=RAB33B PE=1 SV=1	sp|Q9H082|RB33B_HUMAN	26 kDa	2	0
AP-1 complex subunit sigma-1A OS=Homo sapiens OX=9606 GN=AP1S1 PE=1 SV=1	sp|P61966|AP1S1_HUMAN	19 kDa	2	0
NADH dehydrogenase [ubiquinone] 1 alpha subcomplex subunit 12 OS=Homo sapiens OX=9606 GN=NDUFA12 PE=1 SV=1	sp|Q9UI09|NDUAC_HUMAN	17 kDa	3	0
Transmembrane protein 109 OS=Homo sapiens OX=9606 GN=TMEM109 PE=1 SV=1	sp|Q9BVC6|TM109_HUMAN	26 kDa	2	0
Prefoldin subunit 3 OS=Homo sapiens OX=9606 GN=VBP1 PE=1 SV=4	sp|P61758|PFD3_HUMAN	23 kDa	2	0
Transmembrane protein 14C OS=Homo sapiens OX=9606 GN=TMEM14C PE=1 SV=1	sp|Q9P0S9|TM14C_HUMAN	12 kDa	2	0
U1 small nuclear ribonucleoprotein A OS=Homo sapiens OX=9606 GN=SNRPA PE=1 SV=3	sp|P09012|SNRPA_HUMAN	31 kDa	2	0
ELAV-like protein 1 OS=Homo sapiens OX=9606 GN=ELAVL1 PE=1 SV=2	sp|Q15717|ELAV1_HUMAN	36 kDa	2	0
